# Supplementary material for: Population structure of Cydia pomonella granulovirus isolates revealed by quantitative analysis of genetic variation
Source: Virus Evol. 2020 Sep 29;7(1):veaa073. doi: 10.1093/ve/veaa073 (PMC7816688; doi:10.1093/ve/veaa073)
Supplement: veaa073_Supplementary_Data [file veaa073_supplementary_data.zip]

Archive with 2 entries (2 files):
- OP-VEVO200073_PECorr_AttachmentsFolder_Supplementary Table S4[AU].xlsx
- Tables S1-S3.docx
