# Supplementary material for: Population structure of Cydia pomonella granulovirus isolates revealed by quantitative analysis of genetic variation
Source: Virus Evol. 2020 Sep 29;7(1):veaa073. doi: 10.1093/ve/veaa073 (PMC7816688; doi:10.1093/ve/veaa073)
Supplement: veaa073_Supplementary_Data [file veaa073_supplementary_data.zip › OP-VEVO200073_PECorr_AttachmentsFolder_Supplementary Table S4[AU].xlsx]

## Sheet: raw SNP data
Supplementary Table S4. Raw SNP count and frequencies as obtained from the original variant call format (VCF) file using Mpileup v2.1.1 (Li, 2011a, b). Data was transformed into a readable matrix by using bacsnp v0.1.0 tool (Wennmann et al., 2020).
POS =	Position of the refrence CpGV-M (GenBank accession no. KM217575)
ISO =	Abbreviation of the CpGV isolate (Table 1)
REF =	Reference nucleotide
ALT =	Alternative nucleotides
COV =	Read depth (count of nucleotides at this position)
COR.REF =	Count of the reference nuceotide
COV.ALT1 to 3 =	Count of the three alternative nucleotides
REL.REF =	Frequency of the reference nucleotide
REL.ALT1 to 3 =	Frequency of the three alternative nucleotides
POS	ISO	REF	ALT	COV	COV.REF	COV.ALT1	COV.ALT2	COV.ALT3	REL.REF	REL.ALT1	REL.ALT2	REL.ALT3
246	iWW	C	T,A,G	578	2	571	4	1	0.00346021	0.987889	0.00692042	0.0017301
249	iWW	A	C,T,G	577	9	568	0	0	0.0155979	0.984402	0	0
564	iWW	T	C,A,G	674	2	668	4	0	0.00296736	0.991098	0.00593472	0
603	iWW	G	A,T,C	714	0	712	0	2	0	0.997199	0	0.00280112
827	iWW	G	A,T,C	592	588	0	2	2	0.993243	0	0.00337838	0.00337838
1199	iWW	C	T,A,G	752	746	0	5	1	0.992021	0	0.00664894	0.00132979
1243	iWW	C	T,A,G	734	729	0	4	1	0.993188	0	0.00544959	0.0013624
1278	iWW	C	T,A,G	825	3	818	3	1	0.00363636	0.991515	0.00363636	0.00121212
1906	iWW	A	G,C,T	606	602	1	1	2	0.993399	0.00165017	0.00165017	0.00330033
2376	iWW	C	T,A,G	845	841	0	2	2	0.995266	0	0.00236686	0.00236686
3287	iWW	G	A,T,C	903	0	902	1	0	0	0.998893	0.00110742	0
3292	iWW	T	A,G,C	891	3	887	0	1	0.003367	0.995511	0	0.00112233
3356	iWW	C	T,A,G	1002	992	1	9	0	0.99002	0.000998004	0.00898204	0
3601	iWW	T	C,A,G	776	0	773	3	0	0	0.996134	0.00386598	0
3757	iWW	C	A,G,T	800	18	781	0	1	0.0225	0.97625	0	0.00125
3801	iWW	G	A,T,C	842	5	823	6	8	0.00593824	0.977435	0.00712589	0.00950119
4333	iWW	C	T,A,G	856	8	844	3	1	0.00934579	0.985981	0.00350467	0.00116822
4381	iWW	A	G,T,C	867	866	0	1	0	0.998847	0	0.0011534	0
4927	iWW	G	A,T,C	1002	1	998	3	0	0.000998004	0.996008	0.00299401	0
4952	iWW	A	T,C,G	811	4	804	1	2	0.00493218	0.991369	0.00123305	0.00246609
5540	iWW	G	A,T,C	685	677	1	5	2	0.988321	0.00145985	0.00729927	0.00291971
6149	iWW	T	G,C,A	444	2	440	2	0	0.0045045	0.990991	0.0045045	0
6345	iWW	C	T,A,G	479	476	1	1	1	0.993737	0.00208768	0.00208768	0.00208768
6393	iWW	C	G,A,T	397	0	394	2	1	0	0.992443	0.00503778	0.00251889
6477	iWW	C	T,A,G	432	1	428	1	2	0.00231481	0.990741	0.00231481	0.00462963
6770	iWW	G	A,C,T	890	885	0	1	4	0.994382	0	0.0011236	0.00449438
6854	iWW	C	A,G,T	981	976	5	0	0	0.994903	0.00509684	0	0
6858	iWW	C	A,G,T	892	876	15	1	0	0.982063	0.0168161	0.00112108	0
7266	iWW	G	T,A,C	402	401	1	0	0	0.997512	0.00248756	0	0
7308	iWW	G	A,T,C	392	390	0	1	1	0.994898	0	0.00255102	0.00255102
7350	iWW	C	T,A,G	427	426	0	1	0	0.997658	0	0.00234192	0
7448	iWW	G	A,C,T	403	402	1	0	0	0.997519	0.00248139	0	0
7519	iWW	T	A,G,C	468	460	8	0	0	0.982906	0.017094	0	0
7553	iWW	T	C,A,G	497	494	2	0	1	0.993964	0.00402414	0	0.00201207
7635	iWW	G	A,C,T	708	705	0	1	2	0.995763	0	0.00141243	0.00282486
7655	iWW	G	A,T,C	633	2	628	2	1	0.00315956	0.992101	0.00315956	0.00157978
7661	iWW	T	C,G,A	649	643	0	4	2	0.990755	0	0.00616333	0.00308166
7969	iWW	C	T,A,G	911	904	2	4	1	0.992316	0.00219539	0.00439078	0.00109769
8653	iWW	T	C,G,A	665	664	1	0	0	0.998496	0.00150376	0	0
9014	iWW	A	C,T,G	728	728	0	0	0	1	0	0	0
9028	iWW	C	T,A,G	754	749	1	2	2	0.993369	0.00132626	0.00265252	0.00265252
9332	iWW	T	A,G,C	801	798	2	1	0	0.996255	0.00249688	0.00124844	0
9567	iWW	A	G,C,T	886	867	1	12	6	0.978555	0.00112867	0.013544	0.00677201
9588	iWW	C	T,A,G	876	868	0	6	2	0.990868	0	0.00684932	0.00228311
9600	iWW	A	G,T,C	831	830	0	1	0	0.998797	0	0.00120337	0
9609	iWW	C	T,A,G	871	864	0	5	2	0.991963	0	0.00574053	0.00229621
9831	iWW	G	T,A,C	790	782	6	0	2	0.989873	0.00759494	0	0.00253165
10247	iWW	C	T,A,G	728	713	0	15	0	0.979396	0	0.0206044	0
10362	iWW	C	T,A,G	968	962	0	5	1	0.993802	0	0.00516529	0.00103306
10652	iWW	G	C,A,T	727	726	0	1	0	0.998624	0	0.00137552	0
10831	iWW	G	A,T,C	820	1	807	3	9	0.00121951	0.984146	0.00365854	0.0109756
10928	iWW	A	G,T,C	935	0	935	0	0	0	1	0	0
11147	iWW	A	G,C,T	927	923	0	2	2	0.995685	0	0.0021575	0.0021575
11228	iWW	C	T,A,G	663	661	0	1	1	0.996983	0	0.0015083	0.0015083
11474	iWW	C	T,G,A	886	879	0	6	1	0.992099	0	0.00677201	0.00112867
11561	iWW	T	A,G,C	948	939	5	4	0	0.990506	0.00527426	0.00421941	0
11685	iWW	T	A,G,C	897	2	892	0	3	0.00222965	0.994426	0	0.00334448
11993	iWW	A	T,C,G	925	0	917	0	8	0	0.991351	0	0.00864865
12115	iWW	A	T,G	739	1	738	0	0	0.00135318	0.998647	0	0
12539	iWW	G	A,T,C	813	808	0	3	2	0.99385	0	0.00369004	0.00246002
12613	iWW	G	T,A,C	931	2	927	2	0	0.00214823	0.995704	0.00214823	0
12888	iWW	A	C,T,G	860	856	0	4	0	0.995349	0	0.00465116	0
13046	iWW	C	T,G,A	493	2	485	6	0	0.0040568	0.983773	0.0121704	0
13361	iWW	C	T,A,G	753	751	0	1	1	0.997344	0	0.00132802	0.00132802
13629	iWW	T	C,G,A	933	923	4	4	2	0.989282	0.00428725	0.00428725	0.00214362
14261	iWW	T	C,G,A	514	1	511	0	2	0.00194553	0.994163	0	0.00389105
14931	iWW	C	T,A,G	821	812	2	7	0	0.989038	0.00243605	0.00852619	0
15018	iWW	A	G,T,C	842	2	833	5	2	0.0023753	0.989311	0.00593824	0.0023753
15152	iWW	G	C,T,A	832	2	828	0	2	0.00240385	0.995192	0	0.00240385
15332	iWW	G	A,T,C	1008	7	989	2	10	0.00694444	0.981151	0.00198413	0.00992063
15435	iWW	G	A,T,C	1037	1027	3	7	0	0.990357	0.00289296	0.00675024	0
15742	iWW	C	T,A,G	742	1	735	3	3	0.00134771	0.990566	0.00404313	0.00404313
15857	iWW	C	A,T,G	657	1	653	3	0	0.00152207	0.993912	0.00456621	0
15861	iWW	C	G,A,T	595	2	591	0	2	0.00336134	0.993277	0	0.00336134
16137	iWW	G	A,T,C	817	2	805	1	9	0.00244798	0.985312	0.00122399	0.0110159
16357	iWW	A	G,T,C	842	842	0	0	0	1	0	0	0
16497	iWW	A	G,T,C	550	548	0	0	2	0.996364	0	0	0.00363636
16633	iWW	C	T,A,G	609	609	0	0	0	1	0	0	0
16812	iWW	T	A,G,C	101	30	71	0	0	0.29703	0.70297	0	0
16815	iWW	A	T,C,G	102	72	30	0	0	0.705882	0.294118	0	0
16889	iWW	A	G,T,C	819	818	0	1	0	0.998779	0	0.001221	0
16933	iWW	G	C,T,A	887	885	1	1	0	0.997745	0.0011274	0.0011274	0
17184	iWW	C	T,A,G	729	4	719	3	3	0.00548697	0.986283	0.00411523	0.00411523
17265	iWW	T	G,A,C	718	714	4	0	0	0.994429	0.00557103	0	0
17430	iWW	C	G,A,T	681	680	1	0	0	0.998532	0.00146843	0	0
17448	iWW	G	A,T,C	675	667	0	6	2	0.988148	0	0.00888889	0.00296296
17451	iWW	C	A,T,G	674	672	1	0	1	0.997033	0.00148368	0	0.00148368
17454	iWW	A	G,C,T	685	680	0	4	1	0.992701	0	0.00583942	0.00145985
17539	iWW	G	A,T,C	712	2	689	3	18	0.00280899	0.967697	0.00421348	0.0252809
17591	iWW	G	A,T,C	792	22	759	2	9	0.0277778	0.958333	0.00252525	0.0113636
17732	iWW	C	T,A,G	802	6	791	2	3	0.0074813	0.986284	0.00249377	0.00374065
18301	iWW	T	C,A,G	832	824	1	4	3	0.990385	0.00120192	0.00480769	0.00360577
18302	iWW	T	C,G,A	832	830	0	1	1	0.997596	0	0.00120192	0.00120192
18308	iWW	T	C,A,G	815	813	0	2	0	0.997546	0	0.00245399	0
18327	iWW	A	G,T,C	836	834	0	1	1	0.997608	0	0.00119617	0.00119617
18396	iWW	C	T,A,G	857	849	1	4	3	0.990665	0.00116686	0.00466744	0.00350058
18490	iWW	A	G,T,C	847	846	0	1	0	0.998819	0	0.00118064	0
18506	iWW	A	G,T,C	881	877	0	4	0	0.99546	0	0.0045403	0
18516	iWW	C	T,A,G	895	878	1	12	4	0.981006	0.00111732	0.0134078	0.00446927
18551	iWW	A	T,C,G	892	889	3	0	0	0.996637	0.00336323	0	0
18636	iWW	G	T,A,C	897	2	894	1	0	0.00222965	0.996656	0.00111483	0
18657	iWW	T	G,A,C	744	4	738	0	2	0.00537634	0.991935	0	0.00268817
18674	iWW	C	T,A,G	790	781	0	7	2	0.988608	0	0.00886076	0.00253165
18683	iWW	A	T,C,G	822	819	3	0	0	0.99635	0.00364964	0	0
18700	iWW	T	G,A,C	871	6	865	0	0	0.00688863	0.993111	0	0
18768	iWW	C	T,A,G	1	1	0	0	0	1	0	0	0
18799	iWW	C	T,G,A	740	736	1	2	1	0.994595	0.00135135	0.0027027	0.00135135
18898	iWW	A	G,T,C	919	0	908	10	1	0	0.98803	0.0108814	0.00108814
19087	iWW	G	A,T,C	760	1	755	2	2	0.00131579	0.993421	0.00263158	0.00263158
19344	iWW	C	G,A,T	827	822	2	3	0	0.993954	0.00241838	0.00362757	0
19350	iWW	G	T,A,C	797	9	783	4	1	0.0112923	0.982434	0.00501882	0.00125471
19540	iWW	A	G,C,T	813	808	1	2	2	0.99385	0.00123001	0.00246002	0.00246002
19937	iWW	C	T,A,G	828	828	0	0	0	1	0	0	0
20114	iWW	C	T,A	5	1	4	0	0	0.2	0.8	0	0
20134	iWW	A	T,C,G	556	6	550	0	0	0.0107914	0.989209	0	0
20145	iWW	A	T,C,G	41	1	40	0	0	0.0243902	0.97561	0	0
20192	iWW	A	G,T,C	402	44	355	3	0	0.109453	0.883085	0.00746269	0
20205	iWW	A	G,T,C	589	0	586	3	0	0	0.994907	0.00509338	0
20332	iWW	A	T,G,C	0	0	0	0	0	NA	NA	NA	NA
20340	iWW	G	T,C,A	0	0	0	0	0	NA	NA	NA	NA
20343	iWW	C	T,A,G	0	0	0	0	0	NA	NA	NA	NA
20360	iWW	A	G,T,C	7	7	0	0	0	1	0	0	0
20418	iWW	A	T,C,G	715	512	203	0	0	0.716084	0.283916	0	0
20424	iWW	T	A,G,C	670	658	12	0	0	0.98209	0.0179104	0	0
20430	iWW	T	A,C,G	675	506	166	1	2	0.74963	0.245926	0.00148148	0.00296296
20434	iWW	T	A,G,C	677	524	153	0	0	0.774003	0.225997	0	0
20436	iWW	T	A,G,C	658	646	11	1	0	0.981763	0.0167173	0.00151976	0
20448	iWW	A	T,C,G	613	133	480	0	0	0.216966	0.783034	0	0
20452	iWW	A	T,G,C	596	88	508	0	0	0.147651	0.852349	0	0
20564	iWW	G	C,T,A	575	573	0	2	0	0.996522	0	0.00347826	0
20726	iWW	C	T,A,G	252	0	252	0	0	0	1	0	0
20789	iWW	G	C,T,A	215	213	0	2	0	0.990698	0	0.00930233	0
20794	iWW	T	A,G,C	224	224	0	0	0	1	0	0	0
20831	iWW	C	T,A,G	259	258	0	0	1	0.996139	0	0	0.003861
20832	iWW	C	T,A,G	260	256	1	3	0	0.984615	0.00384615	0.0115385	0
20859	iWW	T	G,A,C	357	346	10	1	0	0.969188	0.0280112	0.00280112	0
20951	iWW	C	T,A,G	597	2	594	1	0	0.00335008	0.994975	0.00167504	0
21014	iWW	G	C,T,A	624	621	1	2	0	0.995192	0.00160256	0.00320513	0
21141	iWW	G	A,C,T	790	781	4	3	2	0.988608	0.00506329	0.00379747	0.00253165
21817	iWW	A	G,C,T	957	943	0	13	1	0.985371	0	0.0135841	0.00104493
22165	iWW	A	G,T,C	671	667	0	2	2	0.994039	0	0.00298063	0.00298063
22308	iWW	A	C,T,G	916	7	908	0	1	0.00764192	0.991266	0	0.0010917
22572	iWW	T	A,G,C	674	671	2	0	1	0.995549	0.00296736	0	0.00148368
22615	iWW	C	T,A,G	670	667	1	2	0	0.995522	0.00149254	0.00298507	0
22861	iWW	C	T,A,G	858	844	0	10	4	0.983683	0	0.011655	0.004662
22997	iWW	G	A,T,C	617	616	0	1	0	0.998379	0	0.00162075	0
24425	iWW	C	T,A,G	769	6	757	1	5	0.00780234	0.984395	0.00130039	0.00650195
24440	iWW	G	A,T,C	832	826	0	4	2	0.992788	0	0.00480769	0.00240385
24772	iWW	G	A,T,C	762	1	753	7	1	0.00131234	0.988189	0.00918635	0.00131234
25193	iWW	A	G,C,T	425	1	420	4	0	0.00235294	0.988235	0.00941176	0
25237	iWW	T	C,A,G	711	709	0	2	0	0.997187	0	0.00281294	0
25271	iWW	A	T,C,G	577	574	2	1	0	0.994801	0.0034662	0.0017331	0
25438	iWW	C	T,A,G	668	660	0	6	2	0.988024	0	0.00898204	0.00299401
25680	iWW	T	G,A,C	802	799	3	0	0	0.996259	0.00374065	0	0
25828	iWW	G	A,T,C	721	718	2	1	0	0.995839	0.00277393	0.00138696	0
25944	iWW	G	A,T,C	776	0	768	1	7	0	0.989691	0.00128866	0.00902062
26273	iWW	G	A,T,C	719	4	709	2	4	0.00556328	0.986092	0.00278164	0.00556328
26334	iWW	G	A,T,C	725	717	1	7	0	0.988966	0.00137931	0.00965517	0
26583	iWW	G	A,T,C	827	5	810	7	5	0.00604595	0.979444	0.00846433	0.00604595
26730	iWW	C	T,A,G	960	959	0	1	0	0.998958	0	0.00104167	0
26736	iWW	G	A,T,C	893	887	0	6	0	0.993281	0	0.00671892	0
26755	iWW	G	A,T,C	814	808	0	5	1	0.992629	0	0.00614251	0.0012285
26781	iWW	A	G,T,C	792	2	779	10	1	0.00252525	0.983586	0.0126263	0.00126263
26818	iWW	C	A,T,G	794	4	789	1	0	0.00503778	0.993703	0.00125945	0
26907	iWW	G	A,T,C	815	812	0	3	0	0.996319	0	0.00368098	0
27107	iWW	C	T,A,G	692	686	0	5	1	0.991329	0	0.00722543	0.00144509
27372	iWW	G	A,T,C	550	548	0	2	0	0.996364	0	0.00363636	0
27373	iWW	C	T,A,G	548	548	0	0	0	1	0	0	0
27375	iWW	G	A,T,C	539	537	0	2	0	0.996289	0	0.00371058	0
27404	iWW	C	T,A,G	244	241	1	0	2	0.987705	0.00409836	0	0.00819672
27452	iWW	C	T,A,G	410	409	0	1	0	0.997561	0	0.00243902	0
27531	iWW	T	C,A,G	766	764	1	1	0	0.997389	0.00130548	0.00130548	0
27535	iWW	C	A,G,T	762	5	757	0	0	0.00656168	0.993438	0	0
27633	iWW	C	T,A,G	1028	1026	0	2	0	0.998054	0	0.00194553	0
27682	iWW	G	C,T,A	1071	913	157	1	0	0.852474	0.146592	0.000933707	0
27804	iWW	C	T,A,G	663	657	0	6	0	0.99095	0	0.00904977	0
28073	iWW	T	C,A,G	917	1	911	3	2	0.00109051	0.993457	0.00327154	0.00218103
28115	iWW	T	C,G,A	876	1	870	1	4	0.00114155	0.993151	0.00114155	0.00456621
28287	iWW	C	T,A,G	911	2	904	2	3	0.00219539	0.992316	0.00219539	0.00329308
28452	iWW	G	A,T,C	965	961	0	4	0	0.995855	0	0.00414508	0
28519	iWW	G	A,T,C	1055	1047	1	6	1	0.992417	0.000947867	0.0056872	0.000947867
28610	iWW	T	C,A,G	978	0	974	3	1	0	0.99591	0.00306748	0.00102249
28621	iWW	C	T,A,G	956	952	0	4	0	0.995816	0	0.0041841	0
28776	iWW	C	T,A,G	1024	0	1019	3	2	0	0.995117	0.00292969	0.00195312
29191	iWW	A	G,T,C	821	819	0	1	1	0.997564	0	0.00121803	0.00121803
29573	iWW	G	A,T,C	949	938	4	6	1	0.988409	0.00421496	0.00632244	0.00105374
29714	iWW	C	T,A,G	1006	1005	0	0	1	0.999006	0	0	0.000994036
29854	iWW	C	G,A,T	587	3	583	0	1	0.00511073	0.993186	0	0.00170358
29855	iWW	C	T,G,A	585	5	557	23	0	0.00854701	0.952137	0.0393162	0
29965	iWW	T	C,G,A	629	1	626	1	1	0.00158983	0.995231	0.00158983	0.00158983
29967	iWW	G	A,T,C	628	0	627	1	0	0	0.998408	0.00159236	0
30415	iWW	G	A,T,C	702	701	0	0	1	0.998575	0	0	0.0014245
30435	iWW	C	T,A,G	643	1	637	4	1	0.00155521	0.990669	0.00622084	0.00155521
30480	iWW	C	T,A,G	540	533	0	2	5	0.987037	0	0.0037037	0.00925926
30664	iWW	G	A,T,C	571	568	0	2	1	0.994746	0	0.00350263	0.00175131
30700	iWW	G	A,C,T	518	516	0	2	0	0.996139	0	0.003861	0
30764	iWW	T	C,G,A	642	632	0	6	4	0.984424	0	0.00934579	0.00623053
30961	iWW	G	A,T,C	656	652	1	1	2	0.993902	0.00152439	0.00152439	0.00304878
30978	iWW	C	G,T,A	630	628	0	1	1	0.996825	0	0.0015873	0.0015873
31007	iWW	A	T,C,G	703	698	2	2	1	0.992888	0.00284495	0.00284495	0.00142248
31337	iWW	A	G,T,C	750	0	740	5	5	0	0.986667	0.00666667	0.00666667
31379	iWW	G	A,C,T	705	701	1	3	0	0.994326	0.00141844	0.00425532	0
31434	iWW	G	A,T,C	691	690	0	1	0	0.998553	0	0.00144718	0
31613	iWW	C	G,A,T	772	770	2	0	0	0.997409	0.00259067	0	0
31695	iWW	G	A,T,C	794	794	0	0	0	1	0	0	0
32828	iWW	G	A,T,C	591	588	0	3	0	0.994924	0	0.00507614	0
32943	iWW	G	A,T,C	686	683	0	1	2	0.995627	0	0.00145773	0.00291545
33116	iWW	A	T,G,C	166	65	98	3	0	0.391566	0.590361	0.0180723	0
33128	iWW	T	A,G,C	141	82	58	1	0	0.58156	0.411348	0.0070922	0
33158	iWW	T	A,G,C	20	1	19	0	0	0.05	0.95	0	0
33167	iWW	A	T,G,C	23	0	22	1	0	0	0.956522	0.0434783	0
33184	iWW	G	A,T,C	168	1	166	0	1	0.00595238	0.988095	0	0.00595238
33212	iWW	T	C,G,A	227	0	224	1	2	0	0.986784	0.00440529	0.00881057
33287	iWW	A	G,C,T	435	431	0	3	1	0.990805	0	0.00689655	0.00229885
33298	iWW	T	C,A,G	505	0	504	0	1	0	0.99802	0	0.0019802
33692	iWW	G	A,T,C	823	2	817	3	1	0.00243013	0.99271	0.0036452	0.00121507
33709	iWW	A	G,T,C	822	4	812	5	1	0.00486618	0.987835	0.00608273	0.00121655
33710	iWW	A	G,T,C	820	4	812	3	1	0.00487805	0.990244	0.00365854	0.00121951
34362	iWW	C	T,A,G	833	828	0	5	0	0.993998	0	0.0060024	0
34463	iWW	T	C,G,A	679	2	672	2	3	0.00294551	0.989691	0.00294551	0.00441826
34543	iWW	G	A,T,C	780	777	0	1	2	0.996154	0	0.00128205	0.0025641
34611	iWW	C	A,T,G	848	4	839	4	1	0.00471698	0.989387	0.00471698	0.00117925
34893	iWW	T	C,A,G	905	898	0	2	5	0.992265	0	0.00220994	0.00552486
35007	iWW	A	G,C,T	811	806	0	4	1	0.993835	0	0.00493218	0.00123305
35011	iWW	G	A,T,C	830	828	1	1	0	0.99759	0.00120482	0.00120482	0
35107	iWW	C	T,A,G	889	3	880	5	1	0.00337458	0.989876	0.0056243	0.00112486
35167	iWW	C	A,T,G	936	1	934	1	0	0.00106838	0.997863	0.00106838	0
35247	iWW	G	A,T,C	928	925	1	1	1	0.996767	0.00107759	0.00107759	0.00107759
35257	iWW	G	T,C,A	888	882	2	2	2	0.993243	0.00225225	0.00225225	0.00225225
35268	iWW	T	A,C,G	894	888	6	0	0	0.993289	0.00671141	0	0
35289	iWW	C	T,A,G	760	1	752	5	2	0.00131579	0.989474	0.00657895	0.00263158
35358	iWW	G	A,T,C	791	787	1	0	3	0.994943	0.00126422	0	0.00379267
35698	iWW	A	G,T,C	760	760	0	0	0	1	0	0	0
35998	iWW	G	A,T,C	743	739	0	4	0	0.994616	0	0.00538358	0
36022	iWW	T	C,A,G	757	752	2	2	1	0.993395	0.00264201	0.00264201	0.001321
36234	iWW	T	G,A,C	836	2	833	0	1	0.00239234	0.996411	0	0.00119617
36448	iWW	C	T,A,G	913	905	1	4	3	0.991238	0.00109529	0.00438116	0.00328587
36503	iWW	C	T,A,G	858	850	0	5	3	0.990676	0	0.00582751	0.0034965
36519	iWW	C	T,A,G	872	856	0	16	0	0.981651	0	0.0183486	0
36797	iWW	C	T,A,G	642	635	2	1	4	0.989097	0.00311526	0.00155763	0.00623053
36965	iWW	C	A,T,G	424	420	4	0	0	0.990566	0.00943396	0	0
36967	iWW	T	C,G,A	422	417	0	4	1	0.988152	0	0.00947867	0.00236967
36971	iWW	C	T,A,G	425	419	1	3	2	0.985882	0.00235294	0.00705882	0.00470588
37208	iWW	C	T,A,G	815	811	0	2	2	0.995092	0	0.00245399	0.00245399
37214	iWW	C	G,A,T	832	832	0	0	0	1	0	0	0
37307	iWW	C	T,A,G	923	917	0	4	2	0.993499	0	0.00433369	0.00216685
37526	iWW	T	C,A,G	823	819	0	1	3	0.99514	0	0.00121507	0.0036452
37631	iWW	T	A,C,G	810	807	3	0	0	0.996296	0.0037037	0	0
37718	iWW	A	G,T,C	635	1	631	2	1	0.0015748	0.993701	0.00314961	0.0015748
37733	iWW	G	A,T,C	501	0	497	0	4	0	0.992016	0	0.00798403
37940	iWW	C	A,G,T	516	12	504	0	0	0.0232558	0.976744	0	0
37959	iWW	C	T,A,G	554	550	0	0	4	0.99278	0	0	0.00722022
38034	iWW	G	A,T,C	745	742	1	1	1	0.995973	0.00134228	0.00134228	0.00134228
38059	iWW	C	G,A,T	709	707	1	1	0	0.997179	0.00141044	0.00141044	0
38215	iWW	C	G,T,A	734	4	724	5	1	0.00544959	0.986376	0.00681199	0.0013624
38234	iWW	A	G,C,T	803	787	2	12	2	0.980075	0.00249066	0.014944	0.00249066
38258	iWW	C	T,A,G	853	844	1	4	4	0.989449	0.00117233	0.00468933	0.00468933
38369	iWW	C	A,G,T	746	741	4	1	0	0.993298	0.00536193	0.00134048	0
38527	iWW	C	G,A,T	737	731	1	5	0	0.991859	0.00135685	0.00678426	0
38551	iWW	G	A,T,C	681	678	0	2	1	0.995595	0	0.00293686	0.00146843
38638	iWW	C	T,A,G	785	779	0	5	1	0.992357	0	0.00636943	0.00127389
38650	iWW	T	C,A,G	815	814	0	1	0	0.998773	0	0.00122699	0
38652	iWW	C	T,A,G	816	810	3	2	1	0.992647	0.00367647	0.00245098	0.00122549
38947	iWW	A	G,T,C	727	1	723	2	1	0.00137552	0.994498	0.00275103	0.00137552
38986	iWW	T	G,A,C	644	2	642	0	0	0.00310559	0.996894	0	0
39031	iWW	C	T,A,G	699	1	695	3	0	0.00143062	0.994278	0.00429185	0
39055	iWW	C	T,A,G	716	713	0	2	1	0.99581	0	0.0027933	0.00139665
39082	iWW	A	G,T,C	676	1	666	7	2	0.00147929	0.985207	0.010355	0.00295858
39113	iWW	G	A,T,C	717	0	711	5	1	0	0.991632	0.0069735	0.0013947
39166	iWW	G	A,T,C	659	654	0	3	2	0.992413	0	0.00455235	0.0030349
39182	iWW	G	A,C,T	660	655	0	2	3	0.992424	0	0.0030303	0.00454545
39220	iWW	T	C,A,G	638	628	0	1	9	0.984326	0	0.0015674	0.0141066
39230	iWW	A	C,T,G	639	634	3	1	1	0.992175	0.00469484	0.00156495	0.00156495
39293	iWW	T	C,A,G	908	903	0	2	3	0.994493	0	0.00220264	0.00330396
39348	iWW	G	A,T,C	859	852	0	4	3	0.991851	0	0.00465658	0.00349243
39359	iWW	T	C,A,G	825	821	1	3	0	0.995152	0.00121212	0.00363636	0
39378	iWW	T	C,A,G	853	850	0	3	0	0.996483	0	0.003517	0
39392	iWW	G	C,T,A	767	765	1	1	0	0.997392	0.00130378	0.00130378	0
39401	iWW	C	T,A,G	682	678	1	3	0	0.994135	0.00146628	0.00439883	0
39460	iWW	T	A,C,G	650	639	7	2	2	0.983077	0.0107692	0.00307692	0.00307692
39464	iWW	C	A,T,G	656	656	0	0	0	1	0	0	0
39476	iWW	A	C,T,G	681	676	4	0	1	0.992658	0.00587372	0	0.00146843
39602	iWW	C	T,A,G	819	816	0	2	1	0.996337	0	0.002442	0.001221
39893	iWW	C	T,G,A	826	821	1	3	1	0.993947	0.00121065	0.00363196	0.00121065
39902	iWW	G	A,T,C	837	821	2	14	0	0.980884	0.00238949	0.0167264	0
39938	iWW	G	A,T,C	888	881	4	2	1	0.992117	0.0045045	0.00225225	0.00112613
39958	iWW	T	C,G,A	807	797	2	6	2	0.987608	0.00247831	0.00743494	0.00247831
40028	iWW	G	A,T,C	778	769	0	8	1	0.988432	0	0.0102828	0.00128535
40190	iWW	C	T,A,G	747	741	0	6	0	0.991968	0	0.00803213	0
40217	iWW	C	T,A,G	820	814	1	3	2	0.992683	0.00121951	0.00365854	0.00243902
40316	iWW	C	T,A,G	886	882	0	3	1	0.995485	0	0.003386	0.00112867
40455	iWW	A	G,T,C	908	902	1	5	0	0.993392	0.00110132	0.00550661	0
40479	iWW	A	G,T,C	924	915	0	5	4	0.99026	0	0.00541126	0.004329
40483	iWW	G	A,T,C	941	931	0	9	1	0.989373	0	0.00956429	0.0010627
40522	iWW	C	T,A,G	861	850	0	8	3	0.987224	0	0.00929152	0.00348432
40532	iWW	C	A,T,G	865	857	7	0	1	0.990751	0.00809249	0	0.00115607
40561	iWW	T	C,A,G	906	903	1	2	0	0.996689	0.00110375	0.00220751	0
40658	iWW	T	C,A,G	986	978	0	7	1	0.991886	0	0.00709939	0.0010142
40729	iWW	G	A,T,C	1032	1023	0	6	3	0.991279	0	0.00581395	0.00290698
40752	iWW	C	T,A,G	899	897	0	1	1	0.997775	0	0.00111235	0.00111235
40883	iWW	C	T,A,G	816	3	806	4	3	0.00367647	0.987745	0.00490196	0.00367647
40992	iWW	T	C,A,G	858	2	851	2	3	0.002331	0.991841	0.002331	0.0034965
41351	iWW	A	G,T,C	850	0	850	0	0	0	1	0	0
41473	iWW	C	T,A,G	951	942	0	8	1	0.990536	0	0.0084122	0.00105152
41903	iWW	A	G,T,C	665	3	661	1	0	0.00451128	0.993985	0.00150376	0
42228	iWW	C	T,A,G	536	0	534	1	1	0	0.996269	0.00186567	0.00186567
42279	iWW	T	C,A,G	440	435	1	3	1	0.988636	0.00227273	0.00681818	0.00227273
42326	iWW	C	A,G,T	42	26	16	0	0	0.619048	0.380952	0	0
42332	iWW	A	C,T,G	158	151	7	0	0	0.955696	0.0443038	0	0
42490	iWW	G	A,T,C	660	3	651	3	3	0.00454545	0.986364	0.00454545	0.00454545
42558	iWW	A	G,C,T	821	811	3	2	5	0.98782	0.00365408	0.00243605	0.00609013
42569	iWW	C	T,A,G	819	3	809	7	0	0.003663	0.98779	0.00854701	0
42570	iWW	C	T,A,G	819	2	812	5	0	0.002442	0.991453	0.00610501	0
42690	iWW	G	A,C,T	894	885	2	6	1	0.989933	0.00223714	0.00671141	0.00111857
43048	iWW	A	T,C,G	676	3	671	0	2	0.00443787	0.992604	0	0.00295858
43210	iWW	G	A,T,C	424	2	410	7	5	0.00471698	0.966981	0.0165094	0.0117925
43455	iWW	A	C,T,G	462	459	1	2	0	0.993506	0.0021645	0.004329	0
43599	iWW	G	A,C,T	446	442	1	3	0	0.991031	0.00224215	0.00672646	0
44420	iWW	A	G,T,C	823	0	820	3	0	0	0.996355	0.0036452	0
44588	iWW	C	T,A,G	756	750	1	3	2	0.992063	0.00132275	0.00396825	0.0026455
44792	iWW	C	A,G,T	765	6	758	0	1	0.00784314	0.99085	0	0.00130719
44872	iWW	C	T,A,G	855	4	848	1	2	0.00467836	0.991813	0.00116959	0.00233918
45841	iWW	C	T,A,G	720	714	0	2	4	0.991667	0	0.00277778	0.00555556
46243	iWW	C	A,G,T	936	932	2	2	0	0.995726	0.00213675	0.00213675	0
46660	iWW	T	A,G	790	788	2	0	0	0.997468	0.00253165	0	0
46783	iWW	C	A,G,T	907	899	7	1	0	0.99118	0.00771775	0.00110254	0
46836	iWW	G	A,T,C	805	798	1	6	0	0.991304	0.00124224	0.00745342	0
46871	iWW	T	C,A,G	823	3	815	5	0	0.0036452	0.990279	0.00607533	0
46888	iWW	G	A,C,T	806	4	793	7	2	0.00496278	0.983871	0.00868486	0.00248139
47097	iWW	A	C,T,G	595	4	589	0	2	0.00672269	0.989916	0	0.00336134
47123	iWW	A	G,C,T	626	619	0	5	2	0.988818	0	0.00798722	0.00319489
47502	iWW	C	T,A,G	181	3	177	0	1	0.0165746	0.977901	0	0.00552486
47505	iWW	C	T,A,G	188	3	183	0	2	0.0159574	0.973404	0	0.0106383
48380	iWW	T	C,A,G	856	849	1	5	1	0.991822	0.00116822	0.00584112	0.00116822
48472	iWW	C	T,A,G	740	728	0	9	3	0.983784	0	0.0121622	0.00405405
48925	iWW	C	T,A,G	777	774	0	3	0	0.996139	0	0.003861	0
49288	iWW	T	C,A,G	681	0	675	6	0	0	0.991189	0.00881057	0
49654	iWW	A	C,T,G	881	879	0	2	0	0.99773	0	0.00227015	0
49757	iWW	T	A,G,C	634	631	1	2	0	0.995268	0.00157729	0.00315457	0
50011	iWW	A	G,C,T	674	667	1	5	1	0.989614	0.00148368	0.0074184	0.00148368
50452	iWW	G	A,C,T	711	4	693	11	3	0.00562588	0.974684	0.0154712	0.00421941
50646	iWW	G	A,T,C	979	977	0	2	0	0.997957	0	0.0020429	0
50671	iWW	A	T,C,G	754	751	1	2	0	0.996021	0.00132626	0.00265252	0
50696	iWW	A	T,G,C	32	31	0	1	0	0.96875	0	0.03125	0
50698	iWW	A	G,T,C	30	30	0	0	0	1	0	0	0
50752	iWW	C	A,T,G	807	4	802	1	0	0.00495663	0.993804	0.00123916	0
50757	iWW	C	A,G,T	784	2	782	0	0	0.00255102	0.997449	0	0
50761	iWW	C	A,T,G	822	2	818	2	0	0.00243309	0.995134	0.00243309	0
50797	iWW	A	G,C,T	748	0	740	3	5	0	0.989305	0.0040107	0.00668449
50804	iWW	A	G,C,T	741	0	734	5	2	0	0.990553	0.00674764	0.00269906
50838	iWW	A	G,T,C	867	1	862	4	0	0.0011534	0.994233	0.00461361	0
50988	iWW	G	C,T,A	985	980	1	4	0	0.994924	0.00101523	0.00406091	0
51022	iWW	G	A,C,T	924	922	0	1	1	0.997835	0	0.00108225	0.00108225
51025	iWW	A	G,T,C	900	3	893	3	1	0.00333333	0.992222	0.00333333	0.00111111
51108	iWW	T	C,A,G	797	789	1	5	2	0.989962	0.00125471	0.00627353	0.00250941
51168	iWW	T	C,A,G	48	0	48	0	0	0	1	0	0
51259	iWW	A	T,C,G	216	215	0	1	0	0.99537	0	0.00462963	0
51362	iWW	G	A,T,C	705	700	0	5	0	0.992908	0	0.0070922	0
51466	iWW	G	A,C,T	882	877	1	2	2	0.994331	0.00113379	0.00226757	0.00226757
51522	iWW	C	A,G,T	810	1	803	1	5	0.00123457	0.991358	0.00123457	0.00617284
51827	iWW	C	T,A,G	940	937	0	1	2	0.996809	0	0.00106383	0.00212766
51854	iWW	T	C,A,G	796	0	793	2	1	0	0.996231	0.00251256	0.00125628
51860	iWW	A	G,C,T	775	1	772	0	2	0.00129032	0.996129	0	0.00258065
52755	iWW	A	G,C,T	903	900	0	3	0	0.996678	0	0.00332226	0
53115	iWW	A	G,C,T	772	0	768	0	4	0	0.994819	0	0.00518135
53722	iWW	T	G,A,C	739	5	732	0	2	0.0067659	0.990528	0	0.00270636
53943	iWW	C	A,T,G	900	3	894	1	2	0.00333333	0.993333	0.00111111	0.00222222
54010	iWW	G	T,C,A	981	979	2	0	0	0.997961	0.00203874	0	0
54399	iWW	T	C,G,A	742	732	1	7	2	0.986523	0.00134771	0.00943396	0.00269542
54409	iWW	G	T,C,A	810	803	7	0	0	0.991358	0.00864198	0	0
54419	iWW	C	T,A,G	967	4	961	0	2	0.0041365	0.993795	0	0.00206825
54438	iWW	T	C,A,G	891	1	870	10	10	0.00112233	0.976431	0.0112233	0.0112233
54511	iWW	G	A,T,C	968	960	0	8	0	0.991736	0	0.00826446	0
54536	iWW	C	T,A,G	933	925	3	4	1	0.991426	0.00321543	0.00428725	0.00107181
54567	iWW	A	G,T,C	917	911	0	5	1	0.993457	0	0.00545256	0.00109051
54650	iWW	T	C,A,G	820	818	0	2	0	0.997561	0	0.00243902	0
55165	iWW	A	G,C,T	824	817	0	6	1	0.991505	0	0.00728155	0.00121359
55262	iWW	T	G,A,C	763	760	1	2	0	0.996068	0.00131062	0.00262123	0
55404	iWW	G	A,T,C	864	0	859	4	1	0	0.994213	0.00462963	0.00115741
55727	iWW	T	C,A,G	679	671	0	6	2	0.988218	0	0.00883652	0.00294551
55897	iWW	G	A,T,C	927	925	0	1	1	0.997843	0	0.00107875	0.00107875
55954	iWW	T	C,G,A	846	838	0	4	4	0.990544	0	0.00472813	0.00472813
56134	iWW	G	A,T,C	860	858	0	1	1	0.997674	0	0.00116279	0.00116279
56595	iWW	C	A,G,T	795	792	1	2	0	0.996226	0.00125786	0.00251572	0
56640	iWW	G	A,T,C	831	2	824	5	0	0.00240674	0.991576	0.00601685	0
56898	iWW	C	T,A,G	145	1	143	1	0	0.00689655	0.986207	0.00689655	0
56964	iWW	A	C,T,G	61	59	2	0	0	0.967213	0.0327869	0	0
56968	iWW	A	T,C,G	22	6	16	0	0	0.272727	0.727273	0	0
57023	iWW	G	T,A,C	794	3	788	2	1	0.00377834	0.992443	0.00251889	0.00125945
57116	iWW	C	A,G,T	111	0	110	0	1	0	0.990991	0	0.00900901
57402	iWW	C	T,A,G	777	774	0	2	1	0.996139	0	0.002574	0.001287
57481	iWW	T	G,A,C	776	770	6	0	0	0.992268	0.00773196	0	0
57609	iWW	C	T,A,G	854	847	1	5	1	0.991803	0.00117096	0.0058548	0.00117096
57784	iWW	A	G,T,C	762	0	750	5	7	0	0.984252	0.00656168	0.00918635
57787	iWW	T	C,A,G	781	774	1	2	4	0.991037	0.00128041	0.00256082	0.00512164
58000	iWW	A	C,T,G	1	1	0	0	0	1	0	0	0
58016	iWW	A	G,T,C	1	1	0	0	0	1	0	0	0
58058	iWW	A	G,T,C	2	2	0	0	0	1	0	0	0
58065	iWW	A	G,T,C	2	2	0	0	0	1	0	0	0
58250	iWW	A	G,C,T	710	698	1	7	4	0.983099	0.00140845	0.00985915	0.0056338
58260	iWW	T	A,C,G	787	786	0	0	1	0.998729	0	0	0.00127065
58449	iWW	C	T,A,G	832	825	1	5	1	0.991587	0.00120192	0.00600962	0.00120192
58643	iWW	T	C,G,A	729	1	724	3	1	0.00137174	0.993141	0.00411523	0.00137174
58721	iWW	A	C,T,G	912	16	896	0	0	0.0175439	0.982456	0	0
58764	iWW	G	A,T,C	885	880	1	4	0	0.99435	0.00112994	0.00451977	0
58786	iWW	T	A,G,C	859	856	2	1	0	0.996508	0.00232829	0.00116414	0
58878	iWW	A	C,T,G	947	14	933	0	0	0.0147835	0.985216	0	0
59014	iWW	G	A,T,C	963	957	0	2	4	0.993769	0	0.00207684	0.00415369
59131	iWW	A	G,C,T	874	869	0	4	1	0.994279	0	0.00457666	0.00114416
59539	iWW	A	C,T,G	737	14	722	1	0	0.0189959	0.979647	0.00135685	0
60299	iWW	T	C,G,A	648	641	4	2	1	0.989198	0.00617284	0.00308642	0.00154321
60422	iWW	G	A,T,C	493	492	0	0	1	0.997972	0	0	0.0020284
60580	iWW	T	C,A,G	568	566	0	1	1	0.996479	0	0.00176056	0.00176056
60702	iWW	G	A,T,C	753	0	748	4	1	0	0.99336	0.00531208	0.00132802
60863	iWW	G	A,T,C	630	1	627	1	1	0.0015873	0.995238	0.0015873	0.0015873
61049	iWW	T	C,A,G	560	2	553	3	2	0.00357143	0.9875	0.00535714	0.00357143
61638	iWW	T	C,A,G	875	871	1	2	1	0.995429	0.00114286	0.00228571	0.00114286
61949	iWW	A	C,G,T	824	6	816	2	0	0.00728155	0.990291	0.00242718	0
62994	iWW	T	C,G,A	958	952	0	4	2	0.993737	0	0.00417537	0.00208768
63030	iWW	C	A,G,T	970	967	0	3	0	0.996907	0	0.00309278	0
63035	iWW	T	C,A,G	965	958	3	1	3	0.992746	0.00310881	0.00103627	0.00310881
63106	iWW	G	C,T,A	933	931	0	1	1	0.997856	0	0.00107181	0.00107181
63480	iWW	C	T,A,G	764	764	0	0	0	1	0	0	0
63549	iWW	C	T,A,G	829	824	0	4	1	0.993969	0	0.00482509	0.00120627
63705	iWW	A	G,C,T	940	929	0	8	3	0.988298	0	0.00851064	0.00319149
63798	iWW	T	C,A,G	908	903	1	3	1	0.994493	0.00110132	0.00330396	0.00110132
63944	iWW	G	A,T,C	836	830	2	3	1	0.992823	0.00239234	0.00358852	0.00119617
63951	iWW	C	T,A,G	869	868	1	0	0	0.998849	0.00115075	0	0
63969	iWW	A	C,T,G	832	828	1	3	0	0.995192	0.00120192	0.00360577	0
64052	iWW	G	T,C,A	870	857	12	1	0	0.985057	0.0137931	0.00114943	0
64119	iWW	G	A,T,C	943	939	0	3	1	0.995758	0	0.00318134	0.00106045
64890	iWW	G	A,T,C	674	668	0	5	1	0.991098	0	0.0074184	0.00148368
65021	iWW	C	A,T,G	554	552	1	0	1	0.99639	0.00180505	0	0.00180505
65086	iWW	A	T,C,G	418	415	2	1	0	0.992823	0.00478469	0.00239234	0
65365	iWW	A	G,T,C	921	917	1	3	0	0.995657	0.00108578	0.00325733	0
65412	iWW	G	T,C,A	883	871	11	1	0	0.98641	0.0124575	0.0011325	0
65597	iWW	C	T,A,G	831	826	1	2	2	0.993983	0.00120337	0.00240674	0.00240674
65598	iWW	T	C,A,G	829	825	1	2	1	0.995175	0.00120627	0.00241255	0.00120627
65717	iWW	T	C,A,G	898	895	1	1	1	0.996659	0.00111359	0.00111359	0.00111359
66105	iWW	C	A,G,T	731	729	1	1	0	0.997264	0.00136799	0.00136799	0
66206	iWW	A	G,T,C	857	849	1	7	0	0.990665	0.00116686	0.00816803	0
66831	iWW	G	A,T,C	729	725	1	1	2	0.994513	0.00137174	0.00137174	0.00274348
67040	iWW	C	T,A,G	927	911	1	12	3	0.98274	0.00107875	0.012945	0.00323625
67174	iWW	G	A,T,C	908	904	1	2	1	0.995595	0.00110132	0.00220264	0.00110132
67592	iWW	A	C,T,G	879	871	4	3	1	0.990899	0.00455063	0.00341297	0.00113766
67741	iWW	C	T,A,G	879	876	1	0	2	0.996587	0.00113766	0	0.00227531
67744	iWW	A	G,T,C	859	856	1	1	1	0.996508	0.00116414	0.00116414	0.00116414
67894	iWW	A	G,T,C	857	1	853	0	3	0.00116686	0.995333	0	0.00350058
67897	iWW	C	T,A,G	912	893	2	15	2	0.979167	0.00219298	0.0164474	0.00219298
67936	iWW	C	T,A,G	925	919	2	1	3	0.993514	0.00216216	0.00108108	0.00324324
68796	iWW	G	A,T,C	870	868	0	2	0	0.997701	0	0.00229885	0
68842	iWW	G	A,T,C	877	871	2	2	2	0.993158	0.0022805	0.0022805	0.0022805
68866	iWW	G	A,T,C	974	2	968	4	0	0.00205339	0.99384	0.00410678	0
69031	iWW	A	C,T,G	820	2	818	0	0	0.00243902	0.997561	0	0
69339	iWW	T	G,A,C	869	3	863	0	3	0.00345224	0.993096	0	0.00345224
69438	iWW	T	G,A,C	931	924	1	4	2	0.992481	0.00107411	0.00429646	0.00214823
69477	iWW	C	T,A,G	809	798	1	9	1	0.986403	0.00123609	0.0111248	0.00123609
69519	iWW	T	C,A,G	726	723	0	3	0	0.995868	0	0.00413223	0
69570	iWW	C	T,G,A	768	762	1	2	3	0.992188	0.00130208	0.00260417	0.00390625
69603	iWW	C	T,A,G	737	731	1	4	1	0.991859	0.00135685	0.00542741	0.00135685
69723	iWW	A	G,T,C	565	559	0	6	0	0.989381	0	0.0106195	0
70157	iWW	T	C,A,G	905	901	2	2	0	0.99558	0.00220994	0.00220994	0
70346	iWW	A	G,T,C	763	0	751	7	5	0	0.984273	0.00917431	0.00655308
70662	iWW	G	A,T,C	604	603	0	1	0	0.998344	0	0.00165563	0
70690	iWW	G	T,C,A	496	494	0	2	0	0.995968	0	0.00403226	0
70895	iWW	G	A,T,C	376	367	0	8	1	0.976064	0	0.0212766	0.00265957
71187	iWW	C	T,A,G	677	2	669	3	3	0.00295421	0.988183	0.00443131	0.00443131
71211	iWW	C	T,A,G	763	761	0	1	1	0.997379	0	0.00131062	0.00131062
71244	iWW	C	T,A,G	707	3	700	2	2	0.00424328	0.990099	0.00282885	0.00282885
71266	iWW	T	A,G,C	680	673	5	1	1	0.989706	0.00735294	0.00147059	0.00147059
71337	iWW	A	G,T,C	836	2	831	0	3	0.00239234	0.994019	0	0.00358852
71355	iWW	G	A,T,C	876	2	871	3	0	0.00228311	0.994292	0.00342466	0
71415	iWW	C	A,T,G	796	2	793	1	0	0.00251256	0.996231	0.00125628	0
71526	iWW	C	T,G,A	721	4	706	10	1	0.00554785	0.979196	0.0138696	0.00138696
71577	iWW	C	T,G,A	698	1	692	4	1	0.00143266	0.991404	0.00573066	0.00143266
71644	iWW	G	A,C,T	816	809	0	4	3	0.991422	0	0.00490196	0.00367647
71730	iWW	C	T,A,G	848	845	0	1	2	0.996462	0	0.00117925	0.00235849
72054	iWW	G	T,C,A	786	767	17	2	0	0.975827	0.0216285	0.00254453	0
72143	iWW	T	C,A,G	840	835	2	1	2	0.994048	0.00238095	0.00119048	0.00238095
72621	iWW	C	A,T,G	794	4	788	2	0	0.00503778	0.992443	0.00251889	0
72660	iWW	T	C,A,G	823	2	814	4	3	0.00243013	0.989064	0.00486027	0.0036452
72819	iWW	T	C,G,A	886	1	885	0	0	0.00112867	0.998871	0	0
73722	iWW	A	G,T,C	738	733	1	2	2	0.993225	0.00135501	0.00271003	0.00271003
74476	iWW	T	C,A,G	728	2	722	3	1	0.00274725	0.991758	0.00412088	0.00137363
74488	iWW	C	T,A,G	790	777	0	11	2	0.983544	0	0.0139241	0.00253165
74892	iWW	A	C,T,G	942	940	0	2	0	0.997877	0	0.00212314	0
74934	iWW	A	G,C,T	957	956	0	1	0	0.998955	0	0.00104493	0
74944	iWW	C	T,A,G	919	907	1	9	2	0.986942	0.00108814	0.00979325	0.00217628
75129	iWW	A	C,T,G	879	7	871	0	1	0.00796359	0.990899	0	0.00113766
75192	iWW	C	T,A,G	842	5	831	4	2	0.00593824	0.986936	0.00475059	0.0023753
75213	iWW	T	C,A,G	833	1	830	1	1	0.00120048	0.996399	0.00120048	0.00120048
75315	iWW	C	T,A,G	878	872	3	3	0	0.993166	0.00341686	0.00341686	0
75408	iWW	G	A,T,C	816	2	810	0	4	0.00245098	0.992647	0	0.00490196
75617	iWW	G	A,C,T	833	1	813	14	5	0.00120048	0.97599	0.0168067	0.0060024
75641	iWW	G	A,T,C	868	2	862	3	1	0.00230415	0.993088	0.00345622	0.00115207
75650	iWW	G	T,C,A	806	9	794	0	3	0.0111663	0.985112	0	0.00372208
75931	iWW	C	T,A,G	898	887	3	6	2	0.987751	0.00334076	0.00668151	0.00222717
75957	iWW	G	A,T,C	897	2	894	0	1	0.00222965	0.996656	0	0.00111483
76217	iWW	A	G,T,C	845	0	838	6	1	0	0.991716	0.00710059	0.00118343
76287	iWW	T	G,A,C	1034	1025	2	6	1	0.991296	0.00193424	0.00580271	0.000967118
76292	iWW	T	G,C,A	1023	2	1020	1	0	0.00195503	0.997067	0.000977517	0
76394	iWW	G	A,T,C	1014	1010	0	3	1	0.996055	0	0.00295858	0.000986193
76915	iWW	G	A,T,C	848	839	3	3	3	0.989387	0.00353774	0.00353774	0.00353774
76982	iWW	T	C,A,G	836	2	825	6	3	0.00239234	0.986842	0.00717703	0.00358852
77036	iWW	C	T,A,G	921	918	2	0	1	0.996743	0.00217155	0	0.00108578
77053	iWW	C	T,A,G	886	2	878	4	2	0.00225734	0.990971	0.00451467	0.00225734
77261	iWW	G	A,T,C	652	649	1	1	1	0.995399	0.00153374	0.00153374	0.00153374
77504	iWW	T	C,A,G	770	1	762	7	0	0.0012987	0.98961	0.00909091	0
77688	iWW	T	C,A,G	815	1	810	2	2	0.00122699	0.993865	0.00245399	0.00245399
78016	iWW	A	G,T,C	765	755	0	6	4	0.986928	0	0.00784314	0.00522876
78038	iWW	T	C,G,A	813	802	0	10	1	0.98647	0	0.0123001	0.00123001
78069	iWW	G	T,C,A	768	761	6	1	0	0.990885	0.0078125	0.00130208	0
78184	iWW	A	T,C,G	754	749	1	4	0	0.993369	0.00132626	0.00530504	0
78188	iWW	G	A,C,T	755	750	0	4	1	0.993377	0	0.00529801	0.0013245
78369	iWW	A	C,T,G	824	813	5	6	0	0.98665	0.00606796	0.00728155	0
78666	iWW	C	T,A,G	916	2	908	3	3	0.00218341	0.991266	0.00327511	0.00327511
78738	iWW	G	A,T,C	875	0	875	0	0	0	1	0	0
78841	iWW	G	A,C,T	886	0	876	10	0	0	0.988713	0.0112867	0
78842	iWW	A	G,C,T	886	0	876	6	4	0	0.988713	0.00677201	0.00451467
79187	iWW	G	T,C,A	630	618	7	4	1	0.980952	0.0111111	0.00634921	0.0015873
79239	iWW	T	C,G,A	579	570	1	6	2	0.984456	0.00172712	0.0103627	0.00345423
79436	iWW	T	A,G,C	750	739	4	7	0	0.985333	0.00533333	0.00933333	0
79465	iWW	T	C,A,G	784	779	0	3	2	0.993622	0	0.00382653	0.00255102
79491	iWW	A	G,T,C	856	0	855	0	1	0	0.998832	0	0.00116822
79755	iWW	A	G,T,C	842	836	3	2	1	0.992874	0.00356295	0.0023753	0.00118765
79858	iWW	G	A,T,C	806	804	0	2	0	0.997519	0	0.00248139	0
79920	iWW	C	T,A,G	805	800	1	3	1	0.993789	0.00124224	0.00372671	0.00124224
79971	iWW	A	G,C,T	860	856	0	4	0	0.995349	0	0.00465116	0
80310	iWW	G	C,T,A	783	773	1	9	0	0.987229	0.00127714	0.0114943	0
80474	iWW	A	G,T,C	724	1	719	3	1	0.00138122	0.993094	0.00414365	0.00138122
80488	iWW	G	A,T,C	778	768	0	7	3	0.987147	0	0.00899743	0.00385604
80519	iWW	C	A,G,T	731	710	19	2	0	0.971272	0.0259918	0.00273598	0
80531	iWW	T	A,G,C	733	727	6	0	0	0.991814	0.00818554	0	0
80622	iWW	T	C,A,G	633	1	627	4	1	0.00157978	0.990521	0.00631912	0.00157978
81314	iWW	T	C,A,G	888	2	881	3	2	0.00225225	0.992117	0.00337838	0.00225225
81980	iWW	C	T,A,G	761	754	0	3	4	0.990802	0	0.00394218	0.00525624
82167	iWW	G	A,T,C	826	2	814	1	9	0.00242131	0.985472	0.00121065	0.0108959
82536	iWW	G	T,A,C	956	2	954	0	0	0.00209205	0.997908	0	0
82577	iWW	A	G,T,C	988	982	0	4	2	0.993927	0	0.00404858	0.00202429
82617	iWW	G	T,C,A	828	818	9	0	1	0.987923	0.0108696	0	0.00120773
82874	iWW	T	G,A,C	890	1	888	0	1	0.0011236	0.997753	0	0.0011236
82976	iWW	T	C,G,A	628	616	2	5	5	0.980892	0.00318471	0.00796178	0.00796178
83002	iWW	G	A,C,T	536	0	529	6	1	0	0.98694	0.011194	0.00186567
83029	iWW	A	C,G,T	447	8	438	1	0	0.0178971	0.979866	0.00223714	0
83223	iWW	C	T,A,G	570	567	0	3	0	0.994737	0	0.00526316	0
83257	iWW	T	C,A,G	535	1	533	1	0	0.00186916	0.996262	0.00186916	0
83351	iWW	C	T,A,G	843	0	840	2	1	0	0.996441	0.00237248	0.00118624
83615	iWW	C	T,A,G	858	853	0	5	0	0.994172	0	0.00582751	0
83913	iWW	T	C,A,G	843	838	2	3	0	0.994069	0.00237248	0.00355872	0
84461	iWW	A	C,T,G	551	528	20	2	1	0.958258	0.0362976	0.00362976	0.00181488
84545	iWW	A	G,T,C	697	694	0	1	2	0.995696	0	0.00143472	0.00286944
85126	iWW	C	T,A,G	417	414	0	1	2	0.992806	0	0.00239808	0.00479616
85134	iWW	G	T,A,C	439	438	0	0	1	0.997722	0	0	0.0022779
85299	iWW	A	G,T,C	903	895	4	0	4	0.991141	0.00442968	0	0.00442968
85384	iWW	T	C,A,G	751	749	0	1	1	0.997337	0	0.00133156	0.00133156
85426	iWW	T	C,G,A	756	751	0	4	1	0.993386	0	0.00529101	0.00132275
85747	iWW	C	T,A,G	704	702	0	2	0	0.997159	0	0.00284091	0
86158	iWW	C	A,T,G	627	624	3	0	0	0.995215	0.00478469	0	0
86346	iWW	G	A,T,C	666	662	1	2	1	0.993994	0.0015015	0.003003	0.0015015
86589	iWW	C	T,G,A	667	2	657	8	0	0.0029985	0.985007	0.011994	0
86808	iWW	C	G,A,T	873	2	869	0	2	0.00229095	0.995418	0	0.00229095
86822	iWW	T	C,A,G	848	847	0	0	1	0.998821	0	0	0.00117925
87097	iWW	T	C,A,G	831	823	2	4	2	0.990373	0.00240674	0.00481348	0.00240674
87242	iWW	T	A,G,C	957	942	3	12	0	0.984326	0.0031348	0.0125392	0
87368	iWW	G	A,T,C	835	4	827	3	1	0.00479042	0.990419	0.00359281	0.0011976
87401	iWW	A	G,C,T	796	785	1	9	1	0.986181	0.00125628	0.0113065	0.00125628
87413	iWW	G	A,T,C	887	881	0	6	0	0.993236	0	0.00676437	0
87533	iWW	A	G,T,C	821	2	811	7	1	0.00243605	0.98782	0.00852619	0.00121803
87554	iWW	A	G,T,C	793	1	789	1	2	0.00126103	0.994956	0.00126103	0.00252207
87617	iWW	A	G,T,C	639	1	629	7	2	0.00156495	0.984351	0.0109546	0.00312989
87633	iWW	T	C,G,A	628	1	623	3	1	0.00159236	0.992038	0.00477707	0.00159236
87755	iWW	T	G,A,C	600	2	596	0	2	0.00333333	0.993333	0	0.00333333
87776	iWW	G	T,C,A	638	634	2	1	1	0.99373	0.0031348	0.0015674	0.0015674
87886	iWW	C	G,A,T	765	759	2	4	0	0.992157	0.00261438	0.00522876	0
87995	iWW	C	T,A,G	870	7	859	2	2	0.00804598	0.987356	0.00229885	0.00229885
88863	iWW	G	C,T,A	998	991	1	6	0	0.992986	0.001002	0.00601202	0
89175	iWW	T	C,G,A	781	777	0	3	1	0.994878	0	0.00384123	0.00128041
89749	iWW	C	T,A,G	998	984	0	12	2	0.985972	0	0.012024	0.00200401
89756	iWW	C	T,A,G	991	983	1	5	2	0.991927	0.00100908	0.00504541	0.00201816
89966	iWW	C	A,G,T	877	867	7	3	0	0.988597	0.00798176	0.00342075	0
90167	iWW	T	C,G,A	691	677	1	13	0	0.97974	0.00144718	0.0188133	0
90418	iWW	A	G,C,T	812	804	1	3	4	0.990148	0.00123153	0.00369458	0.00492611
90644	iWW	A	G,T,C	748	740	1	3	4	0.989305	0.0013369	0.0040107	0.00534759
90664	iWW	C	T,A,G	723	714	1	8	0	0.987552	0.00138313	0.011065	0
90785	iWW	C	T,A,G	813	802	1	9	1	0.98647	0.00123001	0.0110701	0.00123001
90787	iWW	A	G,T,C	811	809	0	2	0	0.997534	0	0.00246609	0
90924	iWW	T	A,C,G	865	859	5	0	1	0.993064	0.00578035	0	0.00115607
91062	iWW	G	A,T,C	850	846	2	0	2	0.995294	0.00235294	0	0.00235294
91284	iWW	A	G,T,C	708	696	3	3	6	0.983051	0.00423729	0.00423729	0.00847458
91535	iWW	C	T,A,G	911	906	0	3	2	0.994512	0	0.00329308	0.00219539
92004	iWW	C	T,A,G	849	843	0	4	2	0.992933	0	0.00471143	0.00235571
92400	iWW	G	A,T,C	687	683	1	3	0	0.994178	0.0014556	0.00436681	0
92497	iWW	A	G,C,T	565	551	1	10	3	0.975221	0.00176991	0.0176991	0.00530973
92664	iWW	G	A,T,C	519	515	0	2	2	0.992293	0	0.00385356	0.00385356
92730	iWW	T	A,G	541	541	0	0	0	1	0	0	0
93038	iWW	G	A,T,C	701	696	2	2	1	0.992867	0.00285307	0.00285307	0.00142653
93132	iWW	A	G,T,C	762	755	0	5	2	0.990814	0	0.00656168	0.00262467
93402	iWW	T	G,A,C	750	741	5	0	4	0.988	0.00666667	0	0.00533333
93471	iWW	A	G,C,T	835	828	0	5	2	0.991617	0	0.00598802	0.00239521
93678	iWW	C	A,G,T	807	804	2	1	0	0.996283	0.00247831	0.00123916	0
93687	iWW	G	A,T,C	864	861	0	3	0	0.996528	0	0.00347222	0
93702	iWW	G	A,C,T	933	929	0	1	3	0.995713	0	0.00107181	0.00321543
93729	iWW	G	A,T,C	940	928	1	10	1	0.987234	0.00106383	0.0106383	0.00106383
93837	iWW	G	A,C,T	935	932	0	2	1	0.996791	0	0.00213904	0.00106952
93858	iWW	C	G,A,T	963	959	2	2	0	0.995846	0.00207684	0.00207684	0
93957	iWW	G	A,T,C	807	798	1	7	1	0.988848	0.00123916	0.0086741	0.00123916
94000	iWW	A	G,T,C	773	766	1	2	4	0.990944	0.00129366	0.00258732	0.00517464
94044	iWW	T	C,G,A	833	828	0	4	1	0.993998	0	0.00480192	0.00120048
94213	iWW	C	T,A,G	789	786	0	3	0	0.996198	0	0.00380228	0
94224	iWW	A	C,T,G	738	737	0	1	0	0.998645	0	0.00135501	0
94242	iWW	A	G,C,T	723	719	0	3	1	0.994467	0	0.00414938	0.00138313
94282	iWW	T	C,G,A	570	561	0	6	3	0.984211	0	0.0105263	0.00526316
94288	iWW	G	A,T,C	559	558	0	0	1	0.998211	0	0	0.00178891
94305	iWW	T	G,A,C	515	515	0	0	0	1	0	0	0
94314	iWW	T	C,A,G	515	514	0	0	1	0.998058	0	0	0.00194175
94530	iWW	T	G,A,C	777	771	4	2	0	0.992278	0.00514801	0.002574	0
94559	iWW	T	A,G,C	818	812	3	3	0	0.992665	0.00366748	0.00366748	0
94623	iWW	G	A,T,C	812	807	0	1	4	0.993842	0	0.00123153	0.00492611
94791	iWW	T	C,G,A	656	649	3	2	2	0.989329	0.00457317	0.00304878	0.00304878
94905	iWW	T	C,A,G	859	854	0	3	2	0.994179	0	0.00349243	0.00232829
95202	iWW	C	T,A,G	866	860	2	1	3	0.993072	0.00230947	0.00115473	0.0034642
95564	iWW	G	A,T,C	895	878	0	14	3	0.981006	0	0.0156425	0.00335196
95667	iWW	G	A,T,C	969	960	0	8	1	0.990712	0	0.00825593	0.00103199
96202	iWW	A	C,T,G	1020	1017	2	1	0	0.997059	0.00196078	0.000980392	0
96211	iWW	G	T,A,C	941	929	11	0	1	0.987248	0.0116897	0	0.0010627
96309	iWW	T	C,A,G	867	860	1	2	4	0.991926	0.0011534	0.00230681	0.00461361
96358	iWW	C	T,A,G	786	776	1	9	0	0.987277	0.00127226	0.0114504	0
96392	iWW	T	C,G,A	993	987	1	5	0	0.993958	0.00100705	0.00503525	0
96637	iWW	G	A,T,C	972	965	3	2	2	0.992798	0.00308642	0.00205761	0.00205761
96715	iWW	T	C,G,A	785	770	0	13	2	0.980892	0	0.0165605	0.00254777
96787	iWW	A	G,C,T	738	730	1	6	1	0.98916	0.00135501	0.00813008	0.00135501
96835	iWW	G	A,T,C	902	899	1	1	1	0.996674	0.00110865	0.00110865	0.00110865
97285	iWW	C	T,A,G	942	938	2	0	2	0.995754	0.00212314	0	0.00212314
97432	iWW	C	T,A,G	989	985	0	4	0	0.995956	0	0.00404449	0
97937	iWW	G	A,T,C	855	849	1	4	1	0.992982	0.00116959	0.00467836	0.00116959
98467	iWW	A	G,T,C	1007	1004	1	2	0	0.997021	0.000993049	0.0019861	0
98874	iWW	C	T,A,G	578	577	0	1	0	0.99827	0	0.0017301	0
98898	iWW	C	T,A,G	683	674	2	7	0	0.986823	0.00292826	0.0102489	0
99141	iWW	C	T,A,G	648	646	1	1	0	0.996914	0.00154321	0.00154321	0
99383	iWW	T	G,A,C	823	808	13	2	0	0.981774	0.0157959	0.00243013	0
99388	iWW	A	G,T,C	851	843	5	2	1	0.990599	0.00587544	0.00235018	0.00117509
99410	iWW	T	C,G,A	813	807	5	1	0	0.99262	0.00615006	0.00123001	0
99658	iWW	G	A,T,C	811	806	0	5	0	0.993835	0	0.00616523	0
100276	iWW	A	G,T,C	948	943	0	4	1	0.994726	0	0.00421941	0.00105485
101697	iWW	C	T,A,G	845	841	0	4	0	0.995266	0	0.00473373	0
101869	iWW	T	C,G,A	871	870	0	1	0	0.998852	0	0.00114811	0
102166	iWW	C	T,A,G	735	732	0	2	1	0.995918	0	0.00272109	0.00136054
102283	iWW	A	G,T,C	863	855	0	6	2	0.99073	0	0.00695249	0.0023175
102487	iWW	G	A,T,C	740	733	0	7	0	0.990541	0	0.00945946	0
102535	iWW	G	A,T,C	785	775	1	6	3	0.987261	0.00127389	0.00764331	0.00382166
103303	iWW	G	A,T,C	801	4	786	3	8	0.00499376	0.981273	0.00374532	0.00998752
103594	iWW	A	G,T,C	941	1	931	8	1	0.0010627	0.989373	0.00850159	0.0010627
103797	iWW	T	C,A,G	1011	1	998	6	6	0.00098912	0.987141	0.00593472	0.00593472
103939	iWW	T	A,G,C	685	5	680	0	0	0.00729927	0.992701	0	0
104003	iWW	C	T,A,G	801	4	793	1	3	0.00499376	0.990012	0.00124844	0.00374532
104034	iWW	G	A,T,C	818	811	1	5	1	0.991443	0.00122249	0.00611247	0.00122249
104463	iWW	G	A,T,C	658	2	654	2	0	0.00303951	0.993921	0.00303951	0
104612	iWW	T	A,G,C	889	886	1	1	1	0.996625	0.00112486	0.00112486	0.00112486
104663	iWW	G	T,C,A	965	958	5	2	0	0.992746	0.00518135	0.00207254	0
105178	iWW	G	A,C,T	778	0	767	11	0	0	0.985861	0.0141388	0
105414	iWW	C	T,A,G	867	2	861	0	4	0.00230681	0.99308	0	0.00461361
105653	iWW	T	C,G,A	589	2	585	2	0	0.00339559	0.993209	0.00339559	0
105863	iWW	A	C,T,G	672	10	659	1	2	0.014881	0.980655	0.0014881	0.00297619
106113	iWW	G	A,T,C	840	833	1	4	2	0.991667	0.00119048	0.0047619	0.00238095
106168	iWW	T	C,G,A	880	867	2	8	3	0.985227	0.00227273	0.00909091	0.00340909
106450	iWW	G	A,T,C	746	741	0	5	0	0.993298	0	0.00670241	0
106635	iWW	T	C,G,A	506	0	504	2	0	0	0.996047	0.00395257	0
106706	iWW	A	G,T,C	514	0	511	3	0	0	0.994163	0.00583658	0
107004	iWW	C	A,T,G	695	693	2	0	0	0.997122	0.0028777	0	0
108007	iWW	C	T,A,G	735	731	0	3	1	0.994558	0	0.00408163	0.00136054
108052	iWW	A	G,T,C	890	886	0	1	3	0.995506	0	0.0011236	0.00337079
108067	iWW	T	C,A,G	870	861	0	6	3	0.989655	0	0.00689655	0.00344828
108082	iWW	T	C,G,A	818	805	0	12	1	0.984108	0	0.0146699	0.00122249
108097	iWW	A	G,C,T	875	863	3	5	4	0.986286	0.00342857	0.00571429	0.00457143
108115	iWW	C	T,A,G	840	837	0	1	2	0.996429	0	0.00119048	0.00238095
108214	iWW	G	A,T,C	828	824	0	3	1	0.995169	0	0.00362319	0.00120773
108556	iWW	T	C,A,G	807	805	0	2	0	0.997522	0	0.00247831	0
108649	iWW	C	T,A,G	793	784	0	8	1	0.988651	0	0.0100883	0.00126103
108823	iWW	T	C,A,G	871	867	1	2	1	0.995408	0.00114811	0.00229621	0.00114811
109267	iWW	T	A,G,C	516	3	510	0	3	0.00581395	0.988372	0	0.00581395
109316	iWW	G	A,T,C	475	474	0	0	1	0.997895	0	0	0.00210526
109932	iWW	A	G,T,C	718	0	718	0	0	0	1	0	0
110188	iWW	C	A,G,T	744	740	4	0	0	0.994624	0.00537634	0	0
110286	iWW	G	A,C,T	780	0	757	20	3	0	0.970513	0.025641	0.00384615
110372	iWW	G	A,T,C	789	785	1	2	1	0.99493	0.00126743	0.00253485	0.00126743
110415	iWW	G	A,C,T	708	707	0	1	0	0.998588	0	0.00141243	0
110524	iWW	G	A,C,T	913	911	0	1	1	0.997809	0	0.00109529	0.00109529
110912	iWW	C	A,T,G	789	781	7	1	0	0.989861	0.00887199	0.00126743	0
111068	iWW	A	G,C,T	765	763	0	2	0	0.997386	0	0.00261438	0
111120	iWW	T	A,G,C	821	814	3	4	0	0.991474	0.00365408	0.00487211	0
111121	iWW	C	T,A,G	823	817	0	6	0	0.99271	0	0.0072904	0
111234	iWW	T	C,A,G	766	765	0	1	0	0.998695	0	0.00130548	0
111316	iWW	T	C,G,A	740	736	0	4	0	0.994595	0	0.00540541	0
111351	iWW	T	G,A,C	809	806	3	0	0	0.996292	0.00370828	0	0
111487	iWW	A	C,T,G	865	861	0	4	0	0.995376	0	0.00462428	0
111564	iWW	C	T,A,G	785	779	1	2	3	0.992357	0.00127389	0.00254777	0.00382166
111633	iWW	C	T,A,G	816	811	0	5	0	0.993873	0	0.00612745	0
111642	iWW	A	C,T,G	814	808	1	5	0	0.992629	0.0012285	0.00614251	0
111838	iWW	T	G,A,C	646	635	6	4	1	0.982972	0.00928793	0.00619195	0.00154799
111851	iWW	T	C,A,G	681	679	0	2	0	0.997063	0	0.00293686	0
111882	iWW	G	C,T,A	697	696	0	1	0	0.998565	0	0.00143472	0
111903	iWW	A	G,T,C	636	0	633	1	2	0	0.995283	0.00157233	0.00314465
112063	iWW	G	A,T,C	707	1	704	1	1	0.00141443	0.995757	0.00141443	0.00141443
112178	iWW	A	T,C,G	855	848	2	4	1	0.991813	0.00233918	0.00467836	0.00116959
112244	iWW	C	A,G,T	807	800	6	1	0	0.991326	0.00743494	0.00123916	0
112344	iWW	A	G,T,C	790	786	0	3	1	0.994937	0	0.00379747	0.00126582
112850	iWW	C	T,A,G	623	614	0	7	2	0.985554	0	0.011236	0.00321027
112951	iWW	C	G,A,T	474	468	2	4	0	0.987342	0.00421941	0.00843882	0
113262	iWW	T	C,G,A	676	667	0	5	4	0.986686	0	0.00739645	0.00591716
113470	iWW	C	T,A,G	687	680	0	5	2	0.989811	0	0.00727802	0.00291121
113479	iWW	C	T,A,G	645	642	0	3	0	0.995349	0	0.00465116	0
113706	iWW	C	A,G,T	730	730	0	0	0	1	0	0	0
113789	iWW	G	A,T,C	884	877	2	5	0	0.992081	0.00226244	0.00565611	0
114131	iWW	G	A,T,C	766	759	0	5	2	0.990862	0	0.00652742	0.00261097
114296	iWW	G	A,T,C	808	794	1	13	0	0.982673	0.00123762	0.0160891	0
114303	iWW	G	A,T,C	827	823	0	3	1	0.995163	0	0.00362757	0.00120919
114570	iWW	G	A,T,C	815	808	1	5	1	0.991411	0.00122699	0.00613497	0.00122699
114683	iWW	T	A,G,C	950	949	0	1	0	0.998947	0	0.00105263	0
114722	iWW	G	A,T,C	1017	1006	0	9	2	0.989184	0	0.00884956	0.00196657
114851	iWW	G	A,T,C	935	6	926	3	0	0.00641711	0.990374	0.00320856	0
115942	iWW	T	C,A,G	753	0	745	7	1	0	0.989376	0.00929615	0.00132802
115980	iWW	C	A,T,G	821	5	813	3	0	0.00609013	0.990256	0.00365408	0
116331	iWW	T	G,A,C	865	864	0	1	0	0.998844	0	0.00115607	0
116604	iWW	G	A,T,C	707	4	702	0	1	0.00565771	0.992928	0	0.00141443
117307	iWW	A	G,C,T	849	844	0	3	2	0.994111	0	0.00353357	0.00235571
117373	iWW	T	A,G,C	750	740	2	7	1	0.986667	0.00266667	0.00933333	0.00133333
117811	iWW	G	A,T,C	593	592	0	1	0	0.998314	0	0.00168634	0
119040	iWW	T	C,A,G	807	807	0	0	0	1	0	0	0
119143	iWW	G	A,T,C	749	5	743	1	0	0.00667557	0.991989	0.00133511	0
119298	iWW	C	T,A,G	600	599	0	1	0	0.998333	0	0.00166667	0
119314	iWW	C	T,A,G	626	624	0	1	1	0.996805	0	0.00159744	0.00159744
119522	iWW	T	C,A,G	886	3	880	1	2	0.003386	0.993228	0.00112867	0.00225734
119887	iWW	A	G,T,C	666	662	2	1	1	0.993994	0.003003	0.0015015	0.0015015
120008	iWW	C	A,G,T	862	857	4	1	0	0.9942	0.00464037	0.00116009	0
120109	iWW	A	G,T,C	948	3	942	1	2	0.00316456	0.993671	0.00105485	0.0021097
120544	iWW	T	G,C,A	563	6	557	0	0	0.0106572	0.989343	0	0
120635	iWW	A	G,T,C	560	0	555	5	0	0	0.991071	0.00892857	0
120746	iWW	A	G,T,C	739	1	737	0	1	0.00135318	0.997294	0	0.00135318
120757	iWW	T	A,G,C	780	4	776	0	0	0.00512821	0.994872	0	0
120818	iWW	T	A,C,G	5	5	0	0	0	1	0	0	0
120844	iWW	T	A,C	4	3	1	0	0	0.75	0.25	0	0
121077	iWW	T	C,A,G	468	1	467	0	0	0.00213675	0.997863	0	0
121104	iWW	G	A,C,T	440	2	428	10	0	0.00454545	0.972727	0.0227273	0
121483	iWW	T	C,G,A	310	2	304	2	2	0.00645161	0.980645	0.00645161	0.00645161
121495	iWW	G	C,T,A	269	2	267	0	0	0.00743494	0.992565	0	0
121704	iWW	A	G,T,C	700	698	0	2	0	0.997143	0	0.00285714	0
122178	iWW	A	G,T,C	705	1	695	9	0	0.00141844	0.985816	0.012766	0
122648	iWW	A	G,C,T	714	693	1	17	3	0.970588	0.00140056	0.0238095	0.00420168
122661	iWW	G	A,T,C	746	740	0	1	5	0.991957	0	0.00134048	0.00670241
122806	iWW	A	C,T,G	948	940	7	1	0	0.991561	0.00738397	0.00105485	0
122814	iWW	C	T,A,G	858	851	2	5	0	0.991841	0.002331	0.00582751	0
123108	iWW	C	T,G,A	672	667	0	2	3	0.99256	0	0.00297619	0.00446429
123189	iWW	C	T,G,A	708	707	0	0	1	0.998588	0	0	0.00141243
246	iZY2	C	T,A,G	686	113	569	2	2	0.164723	0.829446	0.00291545	0.00291545
249	iZY2	A	C,T,G	691	119	571	1	0	0.172214	0.826339	0.00144718	0
564	iZY2	T	C,A,G	729	141	586	2	0	0.193416	0.803841	0.00274348	0
603	iZY2	G	A,T,C	810	146	658	1	5	0.180247	0.812346	0.00123457	0.00617284
827	iZY2	G	A,T,C	665	663	0	2	0	0.996992	0	0.00300752	0
1199	iZY2	C	T,A,G	814	805	0	6	3	0.988943	0	0.00737101	0.0036855
1243	iZY2	C	T,A,G	754	750	0	4	0	0.994695	0	0.00530504	0
1278	iZY2	C	T,A,G	855	809	44	2	0	0.946199	0.051462	0.00233918	0
1906	iZY2	A	G,C,T	631	629	0	2	0	0.99683	0	0.00316957	0
2376	iZY2	C	T,A,G	851	845	0	5	1	0.992949	0	0.00587544	0.00117509
3287	iZY2	G	A,T,C	971	170	797	4	0	0.175077	0.820803	0.00411946	0
3292	iZY2	T	A,G,C	944	149	793	1	1	0.157839	0.840042	0.00105932	0.00105932
3356	iZY2	C	T,A,G	1019	1015	0	4	0	0.996075	0	0.00392542	0
3601	iZY2	T	C,A,G	857	151	702	4	0	0.176196	0.819137	0.00466744	0
3757	iZY2	C	A,G,T	883	831	52	0	0	0.94111	0.0588901	0	0
3801	iZY2	G	A,T,C	926	863	61	2	0	0.931965	0.0658747	0.00215983	0
4333	iZY2	C	T,A,G	897	834	49	10	4	0.929766	0.0546265	0.0111483	0.00445931
4381	iZY2	A	G,T,C	930	927	0	2	1	0.996774	0	0.00215054	0.00107527
4927	iZY2	G	A,T,C	1044	143	898	3	0	0.136973	0.860153	0.00287356	0
4952	iZY2	A	T,C,G	862	811	47	4	0	0.940835	0.0545244	0.00464037	0
5540	iZY2	G	A,T,C	730	726	0	4	0	0.994521	0	0.00547945	0
6149	iZY2	T	G,C,A	528	91	436	1	0	0.172348	0.825758	0.00189394	0
6345	iZY2	C	T,A,G	452	109	335	1	7	0.24115	0.74115	0.00221239	0.0154867
6393	iZY2	C	G,A,T	377	65	311	1	0	0.172414	0.824934	0.00265252	0
6477	iZY2	C	T,A,G	246	218	26	0	2	0.886179	0.105691	0	0.00813008
6770	iZY2	G	A,C,T	1009	1005	0	4	0	0.996036	0	0.00396432	0
6854	iZY2	C	A,G,T	810	202	604	2	2	0.249383	0.745679	0.00246914	0.00246914
6858	iZY2	C	A,G,T	787	172	614	0	1	0.218551	0.780178	0	0.00127065
7266	iZY2	G	T,A,C	516	461	55	0	0	0.893411	0.106589	0	0
7308	iZY2	G	A,T,C	478	427	48	0	3	0.893305	0.100418	0	0.00627615
7350	iZY2	C	T,A,G	509	508	0	1	0	0.998035	0	0.00196464	0
7448	iZY2	G	A,C,T	481	109	358	14	0	0.226611	0.744283	0.029106	0
7519	iZY2	T	A,G,C	582	484	94	4	0	0.831615	0.161512	0.00687285	0
7553	iZY2	T	C,A,G	611	607	1	1	2	0.993453	0.00163666	0.00163666	0.00327332
7635	iZY2	G	A,C,T	770	769	0	1	0	0.998701	0	0.0012987	0
7655	iZY2	G	A,T,C	709	113	592	2	2	0.159379	0.834979	0.00282087	0.00282087
7661	iZY2	T	C,G,A	717	607	107	2	1	0.846583	0.149233	0.0027894	0.0013947
7969	iZY2	C	T,A,G	923	187	730	5	1	0.2026	0.790899	0.00541712	0.00108342
8653	iZY2	T	C,G,A	742	618	123	0	1	0.832884	0.165768	0	0.00134771
9014	iZY2	A	C,T,G	787	782	1	4	0	0.993647	0.00127065	0.00508259	0
9028	iZY2	C	T,A,G	756	170	580	4	2	0.224868	0.767196	0.00529101	0.0026455
9332	iZY2	T	A,G,C	817	813	3	1	0	0.995104	0.00367197	0.00122399	0
9567	iZY2	A	G,C,T	955	944	1	8	2	0.988482	0.00104712	0.00837696	0.00209424
9588	iZY2	C	T,A,G	951	947	0	3	1	0.995794	0	0.00315457	0.00105152
9600	iZY2	A	G,T,C	860	858	0	0	2	0.997674	0	0	0.00232558
9609	iZY2	C	T,A,G	891	887	0	3	1	0.995511	0	0.003367	0.00112233
9831	iZY2	G	T,A,C	810	805	4	0	1	0.993827	0.00493827	0	0.00123457
10247	iZY2	C	T,A,G	927	919	1	3	4	0.99137	0.00107875	0.00323625	0.00431499
10362	iZY2	C	T,A,G	964	962	0	1	1	0.997925	0	0.00103734	0.00103734
10652	iZY2	G	C,A,T	767	766	1	0	0	0.998696	0.00130378	0	0
10831	iZY2	G	A,T,C	897	842	53	1	1	0.938685	0.0590858	0.00111483	0.00111483
10928	iZY2	A	G,T,C	944	884	53	6	1	0.936441	0.0561441	0.00635593	0.00105932
11147	iZY2	A	G,C,T	877	872	0	4	1	0.994299	0	0.004561	0.00114025
11228	iZY2	C	T,A,G	662	661	0	1	0	0.998489	0	0.00151057	0
11474	iZY2	C	T,G,A	877	875	0	1	1	0.997719	0	0.00114025	0.00114025
11561	iZY2	T	A,G,C	931	919	6	5	1	0.987111	0.00644468	0.00537057	0.00107411
11685	iZY2	T	A,G,C	962	909	46	6	1	0.944906	0.047817	0.00623701	0.0010395
11993	iZY2	A	T,C,G	952	155	791	2	4	0.162815	0.830882	0.00210084	0.00420168
12115	iZY2	A	T,G	817	143	674	0	0	0.175031	0.824969	0	0
12539	iZY2	G	A,T,C	877	876	1	0	0	0.99886	0.00114025	0	0
12613	iZY2	G	T,A,C	987	920	66	0	1	0.932118	0.0668693	0	0.00101317
12888	iZY2	A	C,T,G	896	891	0	5	0	0.99442	0	0.00558036	0
13046	iZY2	C	T,G,A	604	568	30	2	4	0.940397	0.0496689	0.00331126	0.00662252
13361	iZY2	C	T,A,G	861	860	0	0	1	0.998839	0	0	0.00116144
13629	iZY2	T	C,G,A	887	151	730	2	4	0.170237	0.822999	0.00225479	0.00450958
14261	iZY2	T	C,G,A	540	57	480	1	2	0.105556	0.888889	0.00185185	0.0037037
14931	iZY2	C	T,A,G	927	186	740	1	0	0.200647	0.798274	0.00107875	0
15018	iZY2	A	G,T,C	978	925	46	5	2	0.945808	0.0470348	0.00511247	0.00204499
15152	iZY2	G	C,T,A	909	137	771	1	0	0.150715	0.848185	0.00110011	0
15332	iZY2	G	A,T,C	1005	943	56	6	0	0.938308	0.0557214	0.00597015	0
15435	iZY2	G	A,T,C	1051	225	824	2	0	0.214082	0.784015	0.00190295	0
15742	iZY2	C	T,A,G	764	113	646	2	3	0.147906	0.84555	0.0026178	0.0039267
15857	iZY2	C	A,T,G	684	647	37	0	0	0.945906	0.0540936	0	0
15861	iZY2	C	G,A,T	688	653	30	4	1	0.949128	0.0436047	0.00581395	0.00145349
16137	iZY2	G	A,T,C	865	818	40	4	3	0.945665	0.0462428	0.00462428	0.00346821
16357	iZY2	A	G,T,C	948	946	1	1	0	0.99789	0.00105485	0.00105485	0
16497	iZY2	A	G,T,C	620	617	0	1	2	0.995161	0	0.0016129	0.00322581
16633	iZY2	C	T,A,G	688	686	0	2	0	0.997093	0	0.00290698	0
16812	iZY2	T	A,G,C	978	960	10	7	1	0.981595	0.0102249	0.00715746	0.00102249
16815	iZY2	A	T,C,G	921	910	8	2	1	0.988056	0.00868621	0.00217155	0.00108578
16889	iZY2	A	G,T,C	948	948	0	0	0	1	0	0	0
16933	iZY2	G	C,T,A	940	935	1	4	0	0.994681	0.00106383	0.00425532	0
17184	iZY2	C	T,A,G	798	753	41	3	1	0.943609	0.0513784	0.0037594	0.00125313
17265	iZY2	T	G,A,C	784	777	5	1	1	0.991071	0.00637755	0.00127551	0.00127551
17430	iZY2	C	G,A,T	663	660	2	0	1	0.995475	0.00301659	0	0.0015083
17448	iZY2	G	A,T,C	664	662	1	1	0	0.996988	0.00150602	0.00150602	0
17451	iZY2	C	A,T,G	659	658	0	1	0	0.998483	0	0.00151745	0
17454	iZY2	A	G,C,T	670	663	1	6	0	0.989552	0.00149254	0.00895522	0
17539	iZY2	G	A,T,C	780	750	22	4	4	0.961538	0.0282051	0.00512821	0.00512821
17591	iZY2	G	A,T,C	791	787	1	3	0	0.994943	0.00126422	0.00379267	0
17732	iZY2	C	T,A,G	850	811	33	1	5	0.954118	0.0388235	0.00117647	0.00588235
18301	iZY2	T	C,A,G	880	869	0	6	5	0.9875	0	0.00681818	0.00568182
18302	iZY2	T	C,G,A	884	876	1	1	6	0.99095	0.00113122	0.00113122	0.00678733
18308	iZY2	T	C,A,G	871	870	0	0	1	0.998852	0	0	0.00114811
18327	iZY2	A	G,T,C	923	920	1	1	1	0.99675	0.00108342	0.00108342	0.00108342
18396	iZY2	C	T,A,G	898	169	720	9	0	0.188196	0.801782	0.0100223	0
18490	iZY2	A	G,T,C	874	873	0	1	0	0.998856	0	0.00114416	0
18506	iZY2	A	G,T,C	893	891	0	2	0	0.99776	0	0.00223964	0
18516	iZY2	C	T,A,G	915	897	0	14	4	0.980328	0	0.0153005	0.00437158
18551	iZY2	A	T,C,G	907	903	3	1	0	0.99559	0.00330761	0.00110254	0
18636	iZY2	G	T,A,C	1002	155	846	1	0	0.154691	0.844311	0.000998004	0
18657	iZY2	T	G,A,C	821	134	686	0	1	0.163216	0.835566	0	0.00121803
18674	iZY2	C	T,A,G	834	827	0	5	2	0.991607	0	0.0059952	0.00239808
18683	iZY2	A	T,C,G	890	887	1	2	0	0.996629	0.0011236	0.00224719	0
18700	iZY2	T	G,A,C	921	132	789	0	0	0.143322	0.856678	0	0
18768	iZY2	C	T,A,G	107	106	0	1	0	0.990654	0	0.00934579	0
18799	iZY2	C	T,G,A	847	843	1	2	1	0.995277	0.00118064	0.00236128	0.00118064
18898	iZY2	A	G,T,C	930	139	783	6	2	0.149462	0.841935	0.00645161	0.00215054
19087	iZY2	G	A,T,C	830	772	51	7	0	0.93012	0.0614458	0.00843373	0
19344	iZY2	C	G,A,T	877	874	2	1	0	0.996579	0.0022805	0.00114025	0
19350	iZY2	G	T,A,C	889	842	47	0	0	0.947132	0.0528684	0	0
19540	iZY2	A	G,C,T	811	797	0	12	2	0.982737	0	0.0147965	0.00246609
19937	iZY2	C	T,A,G	811	809	0	0	2	0.997534	0	0	0.00246609
20114	iZY2	C	T,A	705	125	580	0	0	0.177305	0.822695	0	0
20134	iZY2	A	T,C,G	504	476	28	0	0	0.944444	0.0555556	0	0
20145	iZY2	A	T,C,G	90	73	17	0	0	0.811111	0.188889	0	0
20192	iZY2	A	G,T,C	390	361	27	2	0	0.925641	0.0692308	0.00512821	0
20205	iZY2	A	G,T,C	522	91	426	3	2	0.17433	0.816092	0.00574713	0.00383142
20332	iZY2	A	T,G,C	184	181	3	0	0	0.983696	0.0163043	0	0
20340	iZY2	G	T,C,A	164	164	0	0	0	1	0	0	0
20343	iZY2	C	T,A,G	163	163	0	0	0	1	0	0	0
20360	iZY2	A	G,T,C	169	166	3	0	0	0.982249	0.0177515	0	0
20418	iZY2	A	T,C,G	583	552	28	3	0	0.946827	0.0480274	0.0051458	0
20424	iZY2	T	A,G,C	508	456	51	0	1	0.897638	0.100394	0	0.0019685
20430	iZY2	T	A,C,G	485	293	192	0	0	0.604124	0.395876	0	0
20434	iZY2	T	A,G,C	549	542	6	1	0	0.98725	0.010929	0.00182149	0
20436	iZY2	T	A,G,C	508	299	206	2	1	0.588583	0.405512	0.00393701	0.0019685
20448	iZY2	A	T,C,G	602	566	36	0	0	0.940199	0.0598007	0	0
20452	iZY2	A	T,G,C	597	140	455	2	0	0.234506	0.762144	0.00335008	0
20564	iZY2	G	C,T,A	541	540	0	1	0	0.998152	0	0.00184843	0
20726	iZY2	C	T,A,G	247	234	12	1	0	0.947368	0.048583	0.00404858	0
20789	iZY2	G	C,T,A	188	185	1	2	0	0.984043	0.00531915	0.0106383	0
20794	iZY2	T	A,G,C	187	185	1	1	0	0.989305	0.00534759	0.00534759	0
20831	iZY2	C	T,A,G	203	200	0	1	2	0.985222	0	0.00492611	0.00985222
20832	iZY2	C	T,A,G	203	201	1	0	1	0.990148	0.00492611	0	0.00492611
20859	iZY2	T	G,A,C	300	278	21	1	0	0.926667	0.07	0.00333333	0
20951	iZY2	C	T,A,G	524	494	22	5	3	0.942748	0.0419847	0.00954198	0.00572519
21014	iZY2	G	C,T,A	651	643	2	5	1	0.987711	0.0030722	0.00768049	0.0015361
21141	iZY2	G	A,C,T	819	171	644	3	1	0.208791	0.786325	0.003663	0.001221
21817	iZY2	A	G,C,T	955	951	0	3	1	0.995812	0	0.00314136	0.00104712
22165	iZY2	A	G,T,C	692	688	1	3	0	0.99422	0.00144509	0.00433526	0
22308	iZY2	A	C,T,G	921	133	787	0	1	0.144408	0.854506	0	0.00108578
22572	iZY2	T	A,G,C	776	771	3	2	0	0.993557	0.00386598	0.00257732	0
22615	iZY2	C	T,A,G	765	762	0	3	0	0.996078	0	0.00392157	0
22861	iZY2	C	T,A,G	901	891	0	7	3	0.988901	0	0.00776915	0.00332963
22997	iZY2	G	A,T,C	661	651	1	4	5	0.984871	0.00151286	0.00605144	0.0075643
24425	iZY2	C	T,A,G	880	824	44	12	0	0.936364	0.05	0.0136364	0
24440	iZY2	G	A,T,C	877	872	0	2	3	0.994299	0	0.0022805	0.00342075
24772	iZY2	G	A,T,C	858	123	731	2	2	0.143357	0.851981	0.002331	0.002331
25193	iZY2	A	G,C,T	783	94	685	2	2	0.120051	0.87484	0.00255428	0.00255428
25237	iZY2	T	C,A,G	970	965	1	0	4	0.994845	0.00103093	0	0.00412371
25271	iZY2	A	T,C,G	721	716	2	3	0	0.993065	0.00277393	0.00416089	0
25438	iZY2	C	T,A,G	683	139	542	2	0	0.203514	0.793558	0.00292826	0
25680	iZY2	T	G,A,C	797	186	609	0	2	0.233375	0.764115	0	0.00250941
25828	iZY2	G	A,T,C	751	151	594	1	5	0.201065	0.790945	0.00133156	0.00665779
25944	iZY2	G	A,T,C	973	926	39	4	4	0.951696	0.0400822	0.004111	0.004111
26273	iZY2	G	A,T,C	732	687	38	7	0	0.938525	0.0519126	0.00956284	0
26334	iZY2	G	A,T,C	678	673	1	4	0	0.992625	0.00147493	0.00589971	0
26583	iZY2	G	A,T,C	915	873	38	4	0	0.954098	0.0415301	0.00437158	0
26730	iZY2	C	T,A,G	1035	1032	0	2	1	0.997101	0	0.00193237	0.000966184
26736	iZY2	G	A,T,C	941	206	730	2	3	0.218916	0.77577	0.0021254	0.0031881
26755	iZY2	G	A,T,C	910	191	716	3	0	0.20989	0.786813	0.0032967	0
26781	iZY2	A	G,T,C	869	136	728	2	3	0.156502	0.837745	0.0023015	0.00345224
26818	iZY2	C	A,T,G	930	878	51	0	1	0.944086	0.0548387	0	0.00107527
26907	iZY2	G	A,T,C	917	913	0	4	0	0.995638	0	0.00436205	0
27107	iZY2	C	T,A,G	782	777	1	4	0	0.993606	0.00127877	0.00511509	0
27372	iZY2	G	A,T,C	539	537	0	2	0	0.996289	0	0.00371058	0
27373	iZY2	C	T,A,G	537	535	0	0	2	0.996276	0	0	0.00372439
27375	iZY2	G	A,T,C	535	533	0	2	0	0.996262	0	0.00373832	0
27404	iZY2	C	T,A,G	297	292	2	2	1	0.983165	0.00673401	0.00673401	0.003367
27452	iZY2	C	T,A,G	361	356	0	4	1	0.98615	0	0.0110803	0.00277008
27531	iZY2	T	C,A,G	627	624	1	2	0	0.995215	0.0015949	0.00318979	0
27535	iZY2	C	A,G,T	632	591	39	2	0	0.935127	0.0617089	0.00316456	0
27633	iZY2	C	T,A,G	1070	1066	1	1	2	0.996262	0.000934579	0.000934579	0.00186916
27682	iZY2	G	C,T,A	1055	908	143	3	1	0.860664	0.135545	0.0028436	0.000947867
27804	iZY2	C	T,A,G	678	670	1	7	0	0.988201	0.00147493	0.0103245	0
28073	iZY2	T	C,A,G	879	155	721	1	2	0.176337	0.82025	0.00113766	0.00227531
28115	iZY2	T	C,G,A	882	170	704	5	3	0.192744	0.798186	0.00566893	0.00340136
28287	iZY2	C	T,A,G	890	840	48	2	0	0.94382	0.0539326	0.00224719	0
28452	iZY2	G	A,T,C	948	944	1	2	1	0.995781	0.00105485	0.0021097	0.00105485
28519	iZY2	G	A,T,C	1005	1001	0	3	1	0.99602	0	0.00298507	0.000995025
28610	iZY2	T	C,A,G	946	128	816	2	0	0.135307	0.862579	0.00211416	0
28621	iZY2	C	T,A,G	899	896	0	2	1	0.996663	0	0.00222469	0.00111235
28776	iZY2	C	T,A,G	1027	122	901	1	3	0.118793	0.877313	0.00097371	0.00292113
29191	iZY2	A	G,T,C	857	851	0	5	1	0.992999	0	0.00583431	0.00116686
29573	iZY2	G	A,T,C	948	193	752	2	1	0.203586	0.793249	0.0021097	0.00105485
29714	iZY2	C	T,A,G	1038	1030	0	5	3	0.992293	0	0.00481696	0.00289017
29854	iZY2	C	G,A,T	683	108	571	0	4	0.158126	0.836018	0	0.00585652
29855	iZY2	C	T,G,A	685	673	8	0	4	0.982482	0.0116788	0	0.00583942
29965	iZY2	T	C,G,A	675	113	559	2	1	0.167407	0.828148	0.00296296	0.00148148
29967	iZY2	G	A,T,C	676	111	562	3	0	0.164201	0.831361	0.00443787	0
30415	iZY2	G	A,T,C	751	747	1	1	2	0.994674	0.00133156	0.00133156	0.00266312
30435	iZY2	C	T,A,G	737	697	36	4	0	0.945726	0.0488467	0.00542741	0
30480	iZY2	C	T,A,G	583	576	1	4	2	0.987993	0.00171527	0.00686106	0.00343053
30664	iZY2	G	A,T,C	632	630	0	2	0	0.996835	0	0.00316456	0
30700	iZY2	G	A,C,T	599	597	1	0	1	0.996661	0.00166945	0	0.00166945
30764	iZY2	T	C,G,A	714	708	0	5	1	0.991597	0	0.0070028	0.00140056
30961	iZY2	G	A,T,C	710	143	557	2	8	0.201408	0.784507	0.0028169	0.0112676
30978	iZY2	C	G,T,A	659	129	528	2	0	0.195751	0.801214	0.0030349	0
31007	iZY2	A	T,C,G	752	749	2	1	0	0.996011	0.00265957	0.00132979	0
31337	iZY2	A	G,T,C	810	143	658	8	1	0.176543	0.812346	0.00987654	0.00123457
31379	iZY2	G	A,C,T	771	170	599	2	0	0.220493	0.776913	0.00259403	0
31434	iZY2	G	A,T,C	718	145	563	1	9	0.20195	0.784123	0.00139276	0.0125348
31613	iZY2	C	G,A,T	805	157	647	0	1	0.195031	0.803727	0	0.00124224
31695	iZY2	G	A,T,C	806	806	0	0	0	1	0	0	0
32828	iZY2	G	A,T,C	698	695	0	3	0	0.995702	0	0.00429799	0
32943	iZY2	G	A,T,C	764	761	0	2	1	0.996073	0	0.0026178	0.0013089
33116	iZY2	A	T,G,C	239	201	37	1	0	0.841004	0.154812	0.0041841	0
33128	iZY2	T	A,G,C	197	175	16	6	0	0.888325	0.0812183	0.0304569	0
33158	iZY2	T	A,G,C	40	26	14	0	0	0.65	0.35	0	0
33167	iZY2	A	T,G,C	42	19	22	1	0	0.452381	0.52381	0.0238095	0
33184	iZY2	G	A,T,C	187	21	166	0	0	0.112299	0.887701	0	0
33212	iZY2	T	C,G,A	260	30	228	1	1	0.115385	0.876923	0.00384615	0.00384615
33287	iZY2	A	G,C,T	479	475	0	3	1	0.991649	0	0.00626305	0.00208768
33298	iZY2	T	C,A,G	566	102	462	1	1	0.180212	0.816254	0.00176678	0.00176678
33692	iZY2	G	A,T,C	926	876	43	5	2	0.946004	0.0464363	0.00539957	0.00215983
33709	iZY2	A	G,T,C	898	852	45	0	1	0.948775	0.0501114	0	0.00111359
33710	iZY2	A	G,T,C	897	848	45	2	2	0.945373	0.0501672	0.00222965	0.00222965
34362	iZY2	C	T,A,G	895	891	1	1	2	0.995531	0.00111732	0.00111732	0.00223464
34463	iZY2	T	C,G,A	742	112	624	0	6	0.150943	0.84097	0	0.00808625
34543	iZY2	G	A,T,C	789	785	0	2	2	0.99493	0	0.00253485	0.00253485
34611	iZY2	C	A,T,G	824	775	44	1	4	0.940534	0.0533981	0.00121359	0.00485437
34893	iZY2	T	C,A,G	921	912	0	5	4	0.990228	0	0.00542888	0.00434311
35007	iZY2	A	G,C,T	869	862	0	2	5	0.991945	0	0.0023015	0.00575374
35011	iZY2	G	A,T,C	888	882	0	4	2	0.993243	0	0.0045045	0.00225225
35107	iZY2	C	T,A,G	913	860	52	1	0	0.94195	0.0569551	0.00109529	0
35167	iZY2	C	A,T,G	966	918	47	0	1	0.950311	0.0486542	0	0.0010352
35247	iZY2	G	A,T,C	919	915	1	2	1	0.995647	0.00108814	0.00217628	0.00108814
35257	iZY2	G	T,C,A	902	893	6	2	1	0.990022	0.00665188	0.00221729	0.00110865
35268	iZY2	T	A,C,G	911	908	3	0	0	0.996707	0.00329308	0	0
35289	iZY2	C	T,A,G	811	773	35	1	2	0.953144	0.0431566	0.00123305	0.00246609
35358	iZY2	G	A,T,C	797	169	625	1	2	0.212045	0.784191	0.00125471	0.00250941
35698	iZY2	A	G,T,C	809	159	648	2	0	0.196539	0.800989	0.00247219	0
35998	iZY2	G	A,T,C	746	745	0	1	0	0.99866	0	0.00134048	0
36022	iZY2	T	C,A,G	748	742	2	3	1	0.991979	0.0026738	0.0040107	0.0013369
36234	iZY2	T	G,A,C	867	809	56	2	0	0.933103	0.0645905	0.00230681	0
36448	iZY2	C	T,A,G	975	963	3	7	2	0.987692	0.00307692	0.00717949	0.00205128
36503	iZY2	C	T,A,G	945	941	1	2	1	0.995767	0.0010582	0.0021164	0.0010582
36519	iZY2	C	T,A,G	967	958	1	6	2	0.990693	0.00103413	0.00620476	0.00206825
36797	iZY2	C	T,A,G	685	677	0	7	1	0.988321	0	0.010219	0.00145985
36965	iZY2	C	A,T,G	566	561	5	0	0	0.991166	0.00883392	0	0
36967	iZY2	T	C,G,A	566	556	3	7	0	0.982332	0.00530035	0.0123675	0
36971	iZY2	C	T,A,G	562	102	454	6	0	0.181495	0.807829	0.0106762	0
37208	iZY2	C	T,A,G	868	860	1	4	3	0.990783	0.00115207	0.00460829	0.00345622
37214	iZY2	C	G,A,T	878	871	5	1	1	0.992027	0.00569476	0.00113895	0.00113895
37307	iZY2	C	T,A,G	971	964	3	4	0	0.992791	0.0030896	0.00411946	0
37526	iZY2	T	C,A,G	925	920	0	1	4	0.994595	0	0.00108108	0.00432432
37631	iZY2	T	A,C,G	827	825	2	0	0	0.997582	0.00241838	0	0
37718	iZY2	A	G,T,C	662	95	562	5	0	0.143505	0.848943	0.00755287	0
37733	iZY2	G	A,T,C	549	83	463	0	3	0.151184	0.843352	0	0.00546448
37940	iZY2	C	A,G,T	575	544	31	0	0	0.946087	0.053913	0	0
37959	iZY2	C	T,A,G	586	586	0	0	0	1	0	0	0
38034	iZY2	G	A,T,C	790	787	0	2	1	0.996203	0	0.00253165	0.00126582
38059	iZY2	C	G,A,T	768	765	3	0	0	0.996094	0.00390625	0	0
38215	iZY2	C	G,T,A	877	825	51	1	0	0.940707	0.0581528	0.00114025	0
38234	iZY2	A	G,C,T	901	891	1	7	2	0.988901	0.00110988	0.00776915	0.00221976
38258	iZY2	C	T,A,G	847	841	1	2	3	0.992916	0.00118064	0.00236128	0.00354191
38369	iZY2	C	A,G,T	793	788	4	1	0	0.993695	0.00504414	0.00126103	0
38527	iZY2	C	G,A,T	806	801	2	3	0	0.993797	0.00248139	0.00372208	0
38551	iZY2	G	A,T,C	707	704	0	2	1	0.995757	0	0.00282885	0.00141443
38638	iZY2	C	T,A,G	842	838	0	4	0	0.995249	0	0.00475059	0
38650	iZY2	T	C,A,G	867	864	1	1	1	0.99654	0.0011534	0.0011534	0.0011534
38652	iZY2	C	T,A,G	869	867	0	2	0	0.997699	0	0.0023015	0
38947	iZY2	A	G,T,C	763	106	650	5	2	0.138925	0.8519	0.00655308	0.00262123
38986	iZY2	T	G,A,C	675	90	583	1	1	0.133333	0.863704	0.00148148	0.00148148
39031	iZY2	C	T,A,G	737	120	613	4	0	0.162822	0.83175	0.00542741	0
39055	iZY2	C	T,A,G	752	748	1	3	0	0.994681	0.00132979	0.00398936	0
39082	iZY2	A	G,T,C	717	120	594	2	1	0.167364	0.828452	0.0027894	0.0013947
39113	iZY2	G	A,T,C	724	116	606	1	1	0.160221	0.837017	0.00138122	0.00138122
39166	iZY2	G	A,T,C	696	693	1	0	2	0.99569	0.00143678	0	0.00287356
39182	iZY2	G	A,C,T	698	696	0	2	0	0.997135	0	0.00286533	0
39220	iZY2	T	C,A,G	661	652	1	2	6	0.986384	0.00151286	0.00302572	0.00907716
39230	iZY2	A	C,T,G	670	665	0	3	2	0.992537	0	0.00447761	0.00298507
39293	iZY2	T	C,A,G	924	921	0	2	1	0.996753	0	0.0021645	0.00108225
39348	iZY2	G	A,T,C	844	841	0	1	2	0.996445	0	0.00118483	0.00236967
39359	iZY2	T	C,A,G	795	788	0	3	4	0.991195	0	0.00377358	0.00503145
39378	iZY2	T	C,A,G	854	851	0	3	0	0.996487	0	0.00351288	0
39392	iZY2	G	C,T,A	795	791	2	1	1	0.994969	0.00251572	0.00125786	0.00125786
39401	iZY2	C	T,A,G	699	696	1	2	0	0.995708	0.00143062	0.00286123	0
39460	iZY2	T	A,C,G	682	678	2	0	2	0.994135	0.00293255	0	0.00293255
39464	iZY2	C	A,T,G	688	685	1	1	1	0.99564	0.00145349	0.00145349	0.00145349
39476	iZY2	A	C,T,G	696	693	2	1	0	0.99569	0.00287356	0.00143678	0
39602	iZY2	C	T,A,G	872	871	0	0	1	0.998853	0	0	0.00114679
39893	iZY2	C	T,G,A	823	816	3	3	1	0.991495	0.0036452	0.0036452	0.00121507
39902	iZY2	G	A,T,C	842	835	3	4	0	0.991686	0.00356295	0.00475059	0
39938	iZY2	G	A,T,C	861	199	655	3	4	0.231127	0.760743	0.00348432	0.00464576
39958	iZY2	T	C,G,A	830	178	647	4	1	0.214458	0.779518	0.00481928	0.00120482
40028	iZY2	G	A,T,C	791	787	0	4	0	0.994943	0	0.00505689	0
40190	iZY2	C	T,A,G	791	785	1	3	2	0.992415	0.00126422	0.00379267	0.00252845
40217	iZY2	C	T,A,G	854	850	1	2	1	0.995316	0.00117096	0.00234192	0.00117096
40316	iZY2	C	T,A,G	916	910	0	5	1	0.99345	0	0.00545852	0.0010917
40455	iZY2	A	G,T,C	901	897	0	4	0	0.99556	0	0.00443951	0
40479	iZY2	A	G,T,C	932	924	1	6	1	0.991416	0.00107296	0.00643777	0.00107296
40483	iZY2	G	A,T,C	923	919	0	3	1	0.995666	0	0.00325027	0.00108342
40522	iZY2	C	T,A,G	829	818	1	9	1	0.986731	0.00120627	0.0108565	0.00120627
40532	iZY2	C	A,T,G	862	859	3	0	0	0.99652	0.00348028	0	0
40561	iZY2	T	C,A,G	878	875	0	3	0	0.996583	0	0.00341686	0
40658	iZY2	T	C,A,G	1039	1030	0	5	4	0.991338	0	0.00481232	0.00384986
40729	iZY2	G	A,T,C	1044	1040	0	4	0	0.996169	0	0.00383142	0
40752	iZY2	C	T,A,G	905	902	0	1	2	0.996685	0	0.00110497	0.00220994
40883	iZY2	C	T,A,G	858	809	43	5	1	0.94289	0.0501166	0.00582751	0.0011655
40992	iZY2	T	C,A,G	935	880	53	2	0	0.941176	0.0566845	0.00213904	0
41351	iZY2	A	G,T,C	900	138	760	0	2	0.153333	0.844444	0	0.00222222
41473	iZY2	C	T,A,G	952	946	2	3	1	0.993697	0.00210084	0.00315126	0.00105042
41903	iZY2	A	G,T,C	683	527	149	3	4	0.771596	0.218155	0.00439239	0.00585652
42228	iZY2	C	T,A,G	509	1	505	1	2	0.00196464	0.992141	0.00196464	0.00392927
42279	iZY2	T	C,A,G	384	319	63	0	2	0.830729	0.164062	0	0.00520833
42326	iZY2	C	A,G,T	104	102	2	0	0	0.980769	0.0192308	0	0
42332	iZY2	A	C,T,G	132	129	1	2	0	0.977273	0.00757576	0.0151515	0
42490	iZY2	G	A,T,C	737	699	36	1	1	0.94844	0.0488467	0.00135685	0.00135685
42558	iZY2	A	G,C,T	837	167	663	2	5	0.199522	0.792115	0.00238949	0.00597372
42569	iZY2	C	T,A,G	883	840	39	1	3	0.951302	0.0441676	0.0011325	0.00339751
42570	iZY2	C	T,A,G	881	835	40	3	3	0.947787	0.045403	0.00340522	0.00340522
42690	iZY2	G	A,C,T	934	927	1	4	2	0.992505	0.00107066	0.00428266	0.00214133
43048	iZY2	A	T,C,G	689	653	27	9	0	0.94775	0.0391872	0.0130624	0
43210	iZY2	G	A,T,C	502	480	19	3	0	0.956175	0.0378486	0.0059761	0
43455	iZY2	A	C,T,G	456	454	1	1	0	0.995614	0.00219298	0.00219298	0
43599	iZY2	G	A,C,T	449	446	0	3	0	0.993318	0	0.00668151	0
44420	iZY2	A	G,T,C	837	786	49	2	0	0.939068	0.0585424	0.00238949	0
44588	iZY2	C	T,A,G	781	665	107	8	1	0.851472	0.137004	0.0102433	0.00128041
44792	iZY2	C	A,G,T	856	810	46	0	0	0.946262	0.0537383	0	0
44872	iZY2	C	T,A,G	879	131	745	0	3	0.149033	0.847554	0	0.00341297
45841	iZY2	C	T,A,G	780	779	0	0	1	0.998718	0	0	0.00128205
46243	iZY2	C	A,G,T	889	774	114	0	1	0.870641	0.128234	0	0.00112486
46660	iZY2	T	A,G	776	645	130	1	0	0.831186	0.167526	0.00128866	0
46783	iZY2	C	A,G,T	913	749	160	2	2	0.820372	0.175246	0.00219058	0.00219058
46836	iZY2	G	A,T,C	813	804	1	7	1	0.98893	0.00123001	0.00861009	0.00123001
46871	iZY2	T	C,A,G	856	5	845	5	1	0.00584112	0.98715	0.00584112	0.00116822
46888	iZY2	G	A,C,T	881	680	192	3	6	0.77185	0.217934	0.00340522	0.00681044
47097	iZY2	A	C,T,G	694	5	686	0	3	0.00720461	0.988473	0	0.00432277
47123	iZY2	A	G,C,T	754	640	109	3	2	0.848806	0.144562	0.00397878	0.00265252
47502	iZY2	C	T,A,G	654	638	15	0	1	0.975535	0.0229358	0	0.00152905
47505	iZY2	C	T,A,G	686	671	10	4	1	0.978134	0.0145773	0.0058309	0.00145773
48380	iZY2	T	C,A,G	754	199	521	25	9	0.263926	0.690981	0.0331565	0.0119363
48472	iZY2	C	T,A,G	179	45	132	1	1	0.251397	0.73743	0.00558659	0.00558659
48925	iZY2	C	T,A,G	882	750	124	7	1	0.85034	0.14059	0.00793651	0.00113379
49288	iZY2	T	C,A,G	749	1	739	9	0	0.00133511	0.986649	0.012016	0
49654	iZY2	A	C,T,G	915	789	120	6	0	0.862295	0.131148	0.00655738	0
49757	iZY2	T	A,G,C	645	644	1	0	0	0.99845	0.00155039	0	0
50011	iZY2	A	G,C,T	689	575	109	4	1	0.834543	0.1582	0.00580552	0.00145138
50452	iZY2	G	A,C,T	834	784	44	3	3	0.940048	0.0527578	0.00359712	0.00359712
50646	iZY2	G	A,T,C	1035	884	146	2	3	0.854106	0.141063	0.00193237	0.00289855
50671	iZY2	A	T,C,G	848	709	138	0	1	0.836085	0.162736	0	0.00117925
50696	iZY2	A	T,G,C	118	20	98	0	0	0.169492	0.830508	0	0
50698	iZY2	A	G,T,C	126	29	96	0	1	0.230159	0.761905	0	0.00793651
50752	iZY2	C	A,T,G	888	842	45	0	1	0.948198	0.0506757	0	0.00112613
50757	iZY2	C	A,G,T	890	843	47	0	0	0.947191	0.052809	0	0
50761	iZY2	C	A,T,G	899	856	42	0	1	0.952169	0.0467186	0	0.00111235
50797	iZY2	A	G,C,T	829	5	818	2	4	0.00603136	0.986731	0.00241255	0.00482509
50804	iZY2	A	G,C,T	833	4	826	2	1	0.00480192	0.991597	0.00240096	0.00120048
50838	iZY2	A	G,T,C	932	158	767	4	3	0.169528	0.822961	0.00429185	0.00321888
50988	iZY2	G	C,T,A	969	826	138	4	1	0.852425	0.142415	0.00412797	0.00103199
51022	iZY2	G	A,C,T	959	804	149	5	1	0.838373	0.15537	0.00521376	0.00104275
51025	iZY2	A	G,T,C	940	4	933	2	1	0.00425532	0.992553	0.00212766	0.00106383
51108	iZY2	T	C,A,G	930	780	143	6	1	0.83871	0.153763	0.00645161	0.00107527
51168	iZY2	T	C,A,G	380	2	376	2	0	0.00526316	0.989474	0.00526316	0
51259	iZY2	A	T,C,G	179	175	1	3	0	0.977654	0.00558659	0.0167598	0
51362	iZY2	G	A,T,C	779	668	101	8	2	0.85751	0.129653	0.0102696	0.00256739
51466	iZY2	G	A,C,T	887	756	125	2	4	0.852311	0.140924	0.00225479	0.00450958
51522	iZY2	C	A,G,T	936	897	38	1	0	0.958333	0.0405983	0.00106838	0
51827	iZY2	C	T,A,G	806	798	0	4	4	0.990074	0	0.00496278	0.00496278
51854	iZY2	T	C,A,G	711	2	708	1	0	0.00281294	0.995781	0.00140647	0
51860	iZY2	A	G,C,T	683	1	677	3	2	0.00146413	0.991215	0.00439239	0.00292826
52755	iZY2	A	G,C,T	782	782	0	0	0	1	0	0	0
53115	iZY2	A	G,C,T	655	5	647	2	1	0.00763359	0.987786	0.00305344	0.00152672
53722	iZY2	T	G,A,C	658	9	648	0	1	0.0136778	0.984802	0	0.00151976
53943	iZY2	C	A,T,G	870	820	48	0	2	0.942529	0.0551724	0	0.00229885
54010	iZY2	G	T,C,A	866	59	806	0	1	0.0681293	0.930716	0	0.00115473
54399	iZY2	T	C,G,A	756	639	111	6	0	0.845238	0.146825	0.00793651	0
54409	iZY2	G	T,C,A	817	686	131	0	0	0.839657	0.160343	0	0
54419	iZY2	C	T,A,G	967	920	39	5	3	0.951396	0.0403309	0.00517063	0.00310238
54438	iZY2	T	C,A,G	880	0	870	6	4	0	0.988636	0.00681818	0.00454545
54511	iZY2	G	A,T,C	972	806	162	1	3	0.829218	0.166667	0.00102881	0.00308642
54536	iZY2	C	T,A,G	957	46	907	2	2	0.0480669	0.947753	0.00208986	0.00208986
54567	iZY2	A	G,T,C	910	755	153	0	2	0.82967	0.168132	0	0.0021978
54650	iZY2	T	C,A,G	874	705	164	3	2	0.806636	0.187643	0.00343249	0.00228833
55165	iZY2	A	G,C,T	861	735	118	6	2	0.853659	0.13705	0.00696864	0.00232288
55262	iZY2	T	G,A,C	834	682	148	3	1	0.817746	0.177458	0.00359712	0.00119904
55404	iZY2	G	A,T,C	887	838	47	1	1	0.944758	0.0529876	0.0011274	0.0011274
55727	iZY2	T	C,A,G	701	581	116	2	2	0.828816	0.165478	0.00285307	0.00285307
55897	iZY2	G	A,T,C	943	793	146	2	2	0.840933	0.154825	0.00212089	0.00212089
55954	iZY2	T	C,G,A	859	729	128	0	2	0.848661	0.14901	0	0.00232829
56134	iZY2	G	A,T,C	889	742	145	2	0	0.834646	0.163105	0.00224972	0
56595	iZY2	C	A,G,T	798	685	112	0	1	0.858396	0.140351	0	0.00125313
56640	iZY2	G	A,T,C	891	854	33	2	2	0.958474	0.037037	0.00224467	0.00224467
56898	iZY2	C	T,A,G	640	2	631	3	4	0.003125	0.985938	0.0046875	0.00625
56964	iZY2	A	C,T,G	799	796	0	1	2	0.996245	0	0.00125156	0.00250313
56968	iZY2	A	T,C,G	789	782	3	4	0	0.991128	0.00380228	0.00506971	0
57023	iZY2	G	T,A,C	847	804	42	1	0	0.949233	0.0495868	0.00118064	0
57116	iZY2	C	A,G,T	193	112	81	0	0	0.580311	0.419689	0	0
57402	iZY2	C	T,A,G	840	708	128	2	2	0.842857	0.152381	0.00238095	0.00238095
57481	iZY2	T	G,A,C	833	693	140	0	0	0.831933	0.168067	0	0
57609	iZY2	C	T,A,G	910	797	110	2	1	0.875824	0.120879	0.0021978	0.0010989
57784	iZY2	A	G,T,C	882	0	872	7	3	0	0.988662	0.00793651	0.00340136
57787	iZY2	T	C,A,G	895	771	121	3	0	0.861453	0.135196	0.00335196	0
58000	iZY2	A	C,T,G	827	693	133	1	0	0.837969	0.160822	0.00120919	0
58016	iZY2	A	G,T,C	932	796	131	2	3	0.854077	0.140558	0.00214592	0.00321888
58058	iZY2	A	G,T,C	809	657	150	1	1	0.812114	0.185414	0.00123609	0.00123609
58065	iZY2	A	G,T,C	827	673	150	2	2	0.813785	0.181378	0.00241838	0.00241838
58250	iZY2	A	G,C,T	781	645	128	3	5	0.825864	0.163892	0.00384123	0.00640205
58260	iZY2	T	A,C,G	854	735	118	1	0	0.860656	0.138173	0.00117096	0
58449	iZY2	C	T,A,G	992	986	0	4	2	0.993952	0	0.00403226	0.00201613
58643	iZY2	T	C,G,A	825	7	814	3	1	0.00848485	0.986667	0.00363636	0.00121212
58721	iZY2	A	C,T,G	902	707	192	2	1	0.783814	0.21286	0.00221729	0.00110865
58764	iZY2	G	A,T,C	909	755	152	2	0	0.830583	0.167217	0.00220022	0
58786	iZY2	T	A,G,C	862	719	143	0	0	0.834107	0.165893	0	0
58878	iZY2	A	C,T,G	930	874	54	2	0	0.939785	0.0580645	0.00215054	0
59014	iZY2	G	A,T,C	981	814	162	2	3	0.829766	0.165138	0.00203874	0.0030581
59131	iZY2	A	G,C,T	865	698	155	9	3	0.806936	0.179191	0.0104046	0.00346821
59539	iZY2	A	C,T,G	791	147	641	2	1	0.185841	0.810367	0.00252845	0.00126422
60299	iZY2	T	C,G,A	662	136	521	2	3	0.205438	0.787009	0.00302115	0.00453172
60422	iZY2	G	A,T,C	522	518	0	3	1	0.992337	0	0.00574713	0.00191571
60580	iZY2	T	C,A,G	636	634	0	1	1	0.996855	0	0.00157233	0.00157233
60702	iZY2	G	A,T,C	823	785	34	1	3	0.953827	0.0413123	0.00121507	0.0036452
60863	iZY2	G	A,T,C	662	117	542	2	1	0.176737	0.818731	0.00302115	0.00151057
61049	iZY2	T	C,A,G	566	104	461	1	0	0.183746	0.814488	0.00176678	0
61638	iZY2	T	C,A,G	900	898	0	1	1	0.997778	0	0.00111111	0.00111111
61949	iZY2	A	C,G,T	854	139	712	3	0	0.162763	0.833724	0.00351288	0
62994	iZY2	T	C,G,A	1004	846	150	5	3	0.842629	0.149402	0.00498008	0.00298805
63030	iZY2	C	A,G,T	988	982	3	2	1	0.993927	0.00303644	0.00202429	0.00101215
63035	iZY2	T	C,A,G	922	50	868	1	3	0.0542299	0.941432	0.0010846	0.0032538
63106	iZY2	G	C,T,A	895	894	1	0	0	0.998883	0.00111732	0	0
63480	iZY2	C	T,A,G	817	690	125	0	2	0.844553	0.152999	0	0.00244798
63549	iZY2	C	T,A,G	895	890	0	2	3	0.994413	0	0.00223464	0.00335196
63705	iZY2	A	G,C,T	971	822	138	7	4	0.84655	0.142122	0.00720906	0.00411946
63798	iZY2	T	C,A,G	942	800	142	0	0	0.849257	0.150743	0	0
63944	iZY2	G	A,T,C	845	171	670	3	1	0.202367	0.792899	0.0035503	0.00118343
63951	iZY2	C	T,A,G	849	49	795	4	1	0.057715	0.936396	0.00471143	0.00117786
63969	iZY2	A	C,T,G	869	865	0	4	0	0.995397	0	0.00460299	0
64052	iZY2	G	T,C,A	931	747	183	1	0	0.802363	0.196563	0.00107411	0
64119	iZY2	G	A,T,C	989	814	170	2	3	0.823054	0.171891	0.00202224	0.00303337
64890	iZY2	G	A,T,C	695	587	107	1	0	0.844604	0.153957	0.00143885	0
65021	iZY2	C	A,T,G	618	615	3	0	0	0.995146	0.00485437	0	0
65086	iZY2	A	T,C,G	477	396	80	1	0	0.830189	0.167715	0.00209644	0
65365	iZY2	A	G,T,C	931	796	130	3	2	0.854995	0.139635	0.00322234	0.00214823
65412	iZY2	G	T,C,A	883	876	6	1	0	0.992072	0.00679502	0.0011325	0
65597	iZY2	C	T,A,G	835	691	138	5	1	0.827545	0.165269	0.00598802	0.0011976
65598	iZY2	T	C,A,G	831	192	635	3	1	0.231047	0.76414	0.00361011	0.00120337
65717	iZY2	T	C,A,G	912	42	865	5	0	0.0460526	0.948465	0.00548246	0
66105	iZY2	C	A,G,T	755	753	1	1	0	0.997351	0.0013245	0.0013245	0
66206	iZY2	A	G,T,C	831	60	767	2	2	0.0722022	0.922984	0.00240674	0.00240674
66831	iZY2	G	A,T,C	849	843	0	4	2	0.992933	0	0.00471143	0.00235571
67040	iZY2	C	T,A,G	935	923	0	10	2	0.987166	0	0.0106952	0.00213904
67174	iZY2	G	A,T,C	1001	847	149	2	3	0.846154	0.148851	0.001998	0.002997
67592	iZY2	A	C,T,G	867	718	145	4	0	0.828143	0.167243	0.00461361	0
67741	iZY2	C	T,A,G	921	915	1	3	2	0.993485	0.00108578	0.00325733	0.00217155
67744	iZY2	A	G,T,C	909	766	142	1	0	0.842684	0.156216	0.00110011	0
67894	iZY2	A	G,T,C	889	3	882	3	1	0.00337458	0.992126	0.00337458	0.00112486
67897	iZY2	C	T,A,G	897	203	689	4	1	0.22631	0.768116	0.00445931	0.00111483
67936	iZY2	C	T,A,G	979	219	756	3	1	0.223698	0.772217	0.00306435	0.00102145
68796	iZY2	G	A,T,C	921	766	151	2	2	0.831705	0.163952	0.00217155	0.00217155
68842	iZY2	G	A,T,C	887	188	695	4	0	0.21195	0.78354	0.00450958	0
68866	iZY2	G	A,T,C	962	916	41	3	2	0.952183	0.0426195	0.0031185	0.002079
69031	iZY2	A	C,T,G	900	853	46	1	0	0.947778	0.0511111	0.00111111	0
69339	iZY2	T	G,A,C	930	169	760	0	1	0.18172	0.817204	0	0.00107527
69438	iZY2	T	G,A,C	974	798	175	1	0	0.819302	0.179671	0.00102669	0
69477	iZY2	C	T,A,G	866	712	149	4	1	0.822171	0.172055	0.00461894	0.00115473
69519	iZY2	T	C,A,G	856	695	156	4	1	0.811916	0.182243	0.0046729	0.00116822
69570	iZY2	C	T,G,A	906	739	163	2	2	0.815673	0.179912	0.00220751	0.00220751
69603	iZY2	C	T,A,G	865	703	155	5	2	0.812717	0.179191	0.00578035	0.00231214
69723	iZY2	A	G,T,C	610	507	96	5	2	0.831148	0.157377	0.00819672	0.00327869
70157	iZY2	T	C,A,G	726	45	679	0	2	0.0619835	0.935262	0	0.00275482
70346	iZY2	A	G,T,C	855	2	848	4	1	0.00233918	0.991813	0.00467836	0.00116959
70662	iZY2	G	A,T,C	698	588	108	1	1	0.842407	0.154728	0.00143266	0.00143266
70690	iZY2	G	T,C,A	575	482	92	1	0	0.838261	0.16	0.00173913	0
70895	iZY2	G	A,T,C	445	377	65	2	1	0.847191	0.146067	0.00449438	0.00224719
71187	iZY2	C	T,A,G	710	672	35	3	0	0.946479	0.0492958	0.00422535	0
71211	iZY2	C	T,A,G	773	667	105	1	0	0.862872	0.135834	0.00129366	0
71244	iZY2	C	T,A,G	713	677	32	3	1	0.949509	0.0448808	0.00420757	0.00140252
71266	iZY2	T	A,G,C	679	577	101	1	0	0.849779	0.148748	0.00147275	0
71337	iZY2	A	G,T,C	847	692	150	1	4	0.817001	0.177096	0.00118064	0.00472255
71355	iZY2	G	A,T,C	871	823	45	3	0	0.944891	0.0516648	0.00344432	0
71415	iZY2	C	A,T,G	836	778	55	1	2	0.930622	0.0657895	0.00119617	0.00239234
71526	iZY2	C	T,G,A	774	717	53	3	1	0.926357	0.0684755	0.00387597	0.00129199
71577	iZY2	C	T,G,A	726	672	47	5	2	0.92562	0.0647383	0.00688705	0.00275482
71644	iZY2	G	A,C,T	780	658	119	2	1	0.84359	0.152564	0.0025641	0.00128205
71730	iZY2	C	T,A,G	796	663	132	0	1	0.832915	0.165829	0	0.00125628
72054	iZY2	G	T,C,A	876	733	140	3	0	0.836758	0.159817	0.00342466	0
72143	iZY2	T	C,A,G	869	48	816	2	3	0.0552359	0.93901	0.0023015	0.00345224
72621	iZY2	C	A,T,G	900	849	49	1	1	0.943333	0.0544444	0.00111111	0.00111111
72660	iZY2	T	C,A,G	915	134	774	4	3	0.146448	0.845902	0.00437158	0.00327869
72819	iZY2	T	C,G,A	945	151	786	5	3	0.159788	0.831746	0.00529101	0.0031746
73722	iZY2	A	G,T,C	746	629	113	2	2	0.843164	0.151475	0.00268097	0.00268097
74476	iZY2	T	C,A,G	762	112	645	3	2	0.146982	0.846457	0.00393701	0.00262467
74488	iZY2	C	T,A,G	841	831	0	8	2	0.988109	0	0.00951249	0.00237812
74892	iZY2	A	C,T,G	938	937	0	1	0	0.998934	0	0.0010661	0
74934	iZY2	A	G,C,T	961	960	0	1	0	0.998959	0	0.00104058	0
74944	iZY2	C	T,A,G	921	904	0	13	4	0.981542	0	0.0141151	0.00434311
75129	iZY2	A	C,T,G	897	132	761	0	4	0.147157	0.848384	0	0.00445931
75192	iZY2	C	T,A,G	984	929	47	5	3	0.944106	0.0477642	0.0050813	0.00304878
75213	iZY2	T	C,A,G	866	109	753	4	0	0.125866	0.869515	0.00461894	0
75315	iZY2	C	T,A,G	862	163	686	8	5	0.189095	0.795824	0.00928074	0.00580046
75408	iZY2	G	A,T,C	874	808	61	4	1	0.924485	0.0697941	0.00457666	0.00114416
75617	iZY2	G	A,C,T	832	781	45	1	5	0.938702	0.0540865	0.00120192	0.00600962
75641	iZY2	G	A,T,C	829	788	39	2	0	0.950543	0.0470446	0.00241255	0
75650	iZY2	G	T,C,A	782	742	40	0	0	0.948849	0.0511509	0	0
75931	iZY2	C	T,A,G	878	189	685	2	2	0.215262	0.780182	0.0022779	0.0022779
75957	iZY2	G	A,T,C	887	840	40	4	3	0.947012	0.0450958	0.00450958	0.00338219
76217	iZY2	A	G,T,C	860	141	710	6	3	0.163953	0.825581	0.00697674	0.00348837
76287	iZY2	T	G,A,C	891	885	3	2	1	0.993266	0.003367	0.00224467	0.00112233
76292	iZY2	T	G,C,A	902	9	893	0	0	0.00997783	0.990022	0	0
76394	iZY2	G	A,T,C	981	204	771	3	3	0.207951	0.785933	0.0030581	0.0030581
76915	iZY2	G	A,T,C	908	194	706	3	5	0.213656	0.777533	0.00330396	0.00550661
76982	iZY2	T	C,A,G	947	902	43	2	0	0.952482	0.0454065	0.00211193	0
77036	iZY2	C	T,A,G	922	205	712	4	1	0.222343	0.772234	0.00433839	0.0010846
77053	iZY2	C	T,A,G	917	868	42	3	4	0.946565	0.0458015	0.00327154	0.00436205
77261	iZY2	G	A,T,C	721	589	128	1	3	0.816921	0.177531	0.00138696	0.00416089
77504	iZY2	T	C,A,G	879	134	741	2	2	0.152446	0.843003	0.00227531	0.00227531
77688	iZY2	T	C,A,G	877	140	735	1	1	0.159635	0.838084	0.00114025	0.00114025
78016	iZY2	A	G,T,C	807	696	106	4	1	0.862454	0.131351	0.00495663	0.00123916
78038	iZY2	T	C,G,A	868	745	114	8	1	0.858295	0.131336	0.00921659	0.00115207
78069	iZY2	G	T,C,A	827	149	675	1	2	0.180169	0.816203	0.00120919	0.00241838
78184	iZY2	A	T,C,G	901	760	141	0	0	0.843507	0.156493	0	0
78188	iZY2	G	A,C,T	900	753	142	3	2	0.836667	0.157778	0.00333333	0.00222222
78369	iZY2	A	C,T,G	891	732	155	4	0	0.821549	0.173962	0.00448934	0
78666	iZY2	C	T,A,G	951	141	807	2	1	0.148265	0.84858	0.00210305	0.00105152
78738	iZY2	G	A,T,C	902	124	776	2	0	0.137472	0.86031	0.00221729	0
78841	iZY2	G	A,C,T	890	2	881	7	0	0.00224719	0.989888	0.00786517	0
78842	iZY2	A	G,C,T	893	130	757	4	2	0.145577	0.847704	0.00447928	0.00223964
79187	iZY2	G	T,C,A	604	601	2	1	0	0.995033	0.00331126	0.00165563	0
79239	iZY2	T	C,G,A	540	442	92	4	2	0.818519	0.17037	0.00740741	0.0037037
79436	iZY2	T	A,G,C	793	160	630	1	2	0.201765	0.794451	0.00126103	0.00252207
79465	iZY2	T	C,A,G	823	694	123	5	1	0.843256	0.149453	0.00607533	0.00121507
79491	iZY2	A	G,T,C	862	135	725	1	1	0.156613	0.841067	0.00116009	0.00116009
79755	iZY2	A	G,T,C	823	41	777	2	3	0.0498177	0.944107	0.00243013	0.0036452
79858	iZY2	G	A,T,C	902	895	1	1	5	0.992239	0.00110865	0.00110865	0.00554324
79920	iZY2	C	T,A,G	840	183	642	2	13	0.217857	0.764286	0.00238095	0.0154762
79971	iZY2	A	G,C,T	865	43	815	4	3	0.049711	0.942197	0.00462428	0.00346821
80310	iZY2	G	C,T,A	839	832	0	6	1	0.991657	0	0.00715137	0.0011919
80474	iZY2	A	G,T,C	741	131	603	6	1	0.176788	0.813765	0.00809717	0.00134953
80488	iZY2	G	A,T,C	760	755	0	5	0	0.993421	0	0.00657895	0
80519	iZY2	C	A,G,T	698	688	10	0	0	0.985673	0.0143266	0	0
80531	iZY2	T	A,G,C	682	143	539	0	0	0.209677	0.790323	0	0
80622	iZY2	T	C,A,G	645	105	536	4	0	0.162791	0.831008	0.00620155	0
81314	iZY2	T	C,A,G	933	155	773	1	4	0.166131	0.82851	0.00107181	0.00428725
81980	iZY2	C	T,A,G	783	165	615	0	3	0.210728	0.785441	0	0.00383142
82167	iZY2	G	A,T,C	870	826	36	7	1	0.949425	0.0413793	0.00804598	0.00114943
82536	iZY2	G	T,A,C	983	148	835	0	0	0.15056	0.84944	0	0
82577	iZY2	A	G,T,C	994	989	1	2	2	0.99497	0.00100604	0.00201207	0.00201207
82617	iZY2	G	T,C,A	853	847	4	2	0	0.992966	0.00468933	0.00234467	0
82874	iZY2	T	G,A,C	972	146	824	0	2	0.150206	0.847737	0	0.00205761
82976	iZY2	T	C,G,A	690	133	553	2	2	0.192754	0.801449	0.00289855	0.00289855
83002	iZY2	G	A,C,T	624	592	30	1	1	0.948718	0.0480769	0.00160256	0.00160256
83029	iZY2	A	C,G,T	555	102	453	0	0	0.183784	0.816216	0	0
83223	iZY2	C	T,A,G	513	511	0	2	0	0.996101	0	0.00389864	0
83257	iZY2	T	C,A,G	459	422	33	3	1	0.91939	0.0718954	0.00653595	0.00217865
83351	iZY2	C	T,A,G	577	527	49	1	0	0.913345	0.084922	0.0017331	0
83615	iZY2	C	T,A,G	889	882	0	5	2	0.992126	0	0.0056243	0.00224972
83913	iZY2	T	C,A,G	932	186	742	3	1	0.199571	0.796137	0.00321888	0.00107296
84461	iZY2	A	C,T,G	570	553	14	2	1	0.970175	0.0245614	0.00350877	0.00175439
84545	iZY2	A	G,T,C	721	715	1	4	1	0.991678	0.00138696	0.00554785	0.00138696
85126	iZY2	C	T,A,G	365	312	49	2	2	0.854795	0.134247	0.00547945	0.00547945
85134	iZY2	G	T,A,C	400	396	3	1	0	0.99	0.0075	0.0025	0
85299	iZY2	A	G,T,C	887	181	697	7	2	0.204059	0.785795	0.00789177	0.00225479
85384	iZY2	T	C,A,G	763	759	0	3	1	0.994758	0	0.00393185	0.00131062
85426	iZY2	T	C,G,A	782	770	0	8	4	0.984655	0	0.0102302	0.00511509
85747	iZY2	C	T,A,G	689	686	0	2	1	0.995646	0	0.00290276	0.00145138
86158	iZY2	C	A,T,G	613	612	1	0	0	0.998369	0.00163132	0	0
86346	iZY2	G	A,T,C	679	677	0	2	0	0.997054	0	0.00294551	0
86589	iZY2	C	T,G,A	744	710	28	3	3	0.954301	0.0376344	0.00403226	0.00403226
86808	iZY2	C	G,A,T	914	150	760	2	2	0.164114	0.83151	0.00218818	0.00218818
86822	iZY2	T	C,A,G	922	920	0	2	0	0.997831	0	0.0021692	0
87097	iZY2	T	C,A,G	824	816	0	1	7	0.990291	0	0.00121359	0.00849515
87242	iZY2	T	A,G,C	1007	998	2	7	0	0.991063	0.0019861	0.00695134	0
87368	iZY2	G	A,T,C	869	820	41	2	6	0.943613	0.0471807	0.0023015	0.00690449
87401	iZY2	A	G,C,T	805	797	1	7	0	0.990062	0.00124224	0.00869565	0
87413	iZY2	G	A,T,C	944	940	0	2	2	0.995763	0	0.00211864	0.00211864
87533	iZY2	A	G,T,C	933	877	50	4	2	0.939979	0.0535906	0.00428725	0.00214362
87554	iZY2	A	G,T,C	894	850	41	1	2	0.950783	0.0458613	0.00111857	0.00223714
87617	iZY2	A	G,T,C	783	746	32	5	0	0.952746	0.0408685	0.0063857	0
87633	iZY2	T	C,G,A	792	748	35	6	3	0.944444	0.0441919	0.00757576	0.00378788
87755	iZY2	T	G,A,C	817	775	39	3	0	0.948592	0.0477356	0.00367197	0
87776	iZY2	G	T,C,A	739	736	3	0	0	0.99594	0.00405954	0	0
87886	iZY2	C	G,A,T	779	773	0	6	0	0.992298	0	0.00770218	0
87995	iZY2	C	T,A,G	894	847	44	1	2	0.947427	0.049217	0.00111857	0.00223714
88863	iZY2	G	C,T,A	933	929	2	2	0	0.995713	0.00214362	0.00214362	0
89175	iZY2	T	C,G,A	806	798	0	6	2	0.990074	0	0.00744417	0.00248139
89749	iZY2	C	T,A,G	1043	1038	0	5	0	0.995206	0	0.00479386	0
89756	iZY2	C	T,A,G	1026	224	797	3	2	0.218324	0.776803	0.00292398	0.00194932
89966	iZY2	C	A,G,T	902	898	3	1	0	0.995565	0.00332594	0.00110865	0
90167	iZY2	T	C,G,A	827	151	668	3	5	0.182588	0.807739	0.00362757	0.00604595
90418	iZY2	A	G,C,T	927	920	1	2	4	0.992449	0.00107875	0.0021575	0.00431499
90644	iZY2	A	G,T,C	791	155	634	2	0	0.195954	0.801517	0.00252845	0
90664	iZY2	C	T,A,G	758	142	615	1	0	0.187335	0.811346	0.00131926	0
90785	iZY2	C	T,A,G	807	183	621	0	3	0.226766	0.769517	0	0.00371747
90787	iZY2	A	G,T,C	815	184	627	4	0	0.225767	0.769325	0.00490798	0
90924	iZY2	T	A,C,G	840	176	658	6	0	0.209524	0.783333	0.00714286	0
91062	iZY2	G	A,T,C	887	185	699	3	0	0.208568	0.78805	0.00338219	0
91284	iZY2	A	G,T,C	707	147	557	2	1	0.207921	0.787836	0.00282885	0.00141443
91535	iZY2	C	T,A,G	941	935	1	4	1	0.993624	0.0010627	0.0042508	0.0010627
92004	iZY2	C	T,A,G	875	871	0	3	1	0.995429	0	0.00342857	0.00114286
92400	iZY2	G	A,T,C	664	150	513	1	0	0.225904	0.77259	0.00150602	0
92497	iZY2	A	G,C,T	668	142	519	5	2	0.212575	0.776946	0.00748503	0.00299401
92664	iZY2	G	A,T,C	576	573	0	2	1	0.994792	0	0.00347222	0.00173611
92730	iZY2	T	A,G	589	587	2	0	0	0.996604	0.00339559	0	0
93038	iZY2	G	A,T,C	761	162	592	6	1	0.212878	0.777924	0.00788436	0.00131406
93132	iZY2	A	G,T,C	844	840	0	2	2	0.995261	0	0.00236967	0.00236967
93402	iZY2	T	G,A,C	838	823	12	2	1	0.9821	0.0143198	0.00238663	0.00119332
93471	iZY2	A	G,C,T	932	930	0	2	0	0.997854	0	0.00214592	0
93678	iZY2	C	A,G,T	844	710	133	1	0	0.841232	0.157583	0.00118483	0
93687	iZY2	G	A,T,C	892	887	1	3	1	0.994395	0.00112108	0.00336323	0.00112108
93702	iZY2	G	A,C,T	998	822	171	4	1	0.823647	0.171343	0.00400802	0.001002
93729	iZY2	G	A,T,C	991	803	183	3	2	0.810293	0.184662	0.00302725	0.00201816
93837	iZY2	G	A,C,T	914	911	0	2	1	0.996718	0	0.00218818	0.00109409
93858	iZY2	C	G,A,T	939	766	171	1	1	0.815761	0.182109	0.00106496	0.00106496
93957	iZY2	G	A,T,C	788	661	127	0	0	0.838832	0.161168	0	0
94000	iZY2	A	G,T,C	777	641	131	3	2	0.824968	0.168597	0.003861	0.002574
94044	iZY2	T	C,G,A	848	710	135	3	0	0.837264	0.159198	0.00353774	0
94213	iZY2	C	T,A,G	857	715	131	9	2	0.834306	0.152859	0.0105018	0.00233372
94224	iZY2	A	C,T,G	806	671	134	1	0	0.832506	0.166253	0.00124069	0
94242	iZY2	A	G,C,T	812	678	126	4	4	0.834975	0.155172	0.00492611	0.00492611
94282	iZY2	T	C,G,A	658	533	106	15	4	0.81003	0.161094	0.0227964	0.00607903
94288	iZY2	G	A,T,C	653	544	105	3	1	0.833078	0.160796	0.00459418	0.00153139
94305	iZY2	T	G,A,C	176	88	88	0	0	0.5	0.5	0	0
94314	iZY2	T	C,A,G	143	61	81	1	0	0.426573	0.566434	0.00699301	0
94530	iZY2	T	G,A,C	875	870	2	3	0	0.994286	0.00228571	0.00342857	0
94559	iZY2	T	A,G,C	912	191	719	0	2	0.20943	0.788377	0	0.00219298
94623	iZY2	G	A,T,C	840	834	0	4	2	0.992857	0	0.0047619	0.00238095
94791	iZY2	T	C,G,A	811	182	625	1	3	0.224414	0.770654	0.00123305	0.00369914
94905	iZY2	T	C,A,G	936	928	0	5	3	0.991453	0	0.00534188	0.00320513
95202	iZY2	C	T,A,G	798	176	619	3	0	0.220551	0.775689	0.0037594	0
95564	iZY2	G	A,T,C	895	893	0	1	1	0.997765	0	0.00111732	0.00111732
95667	iZY2	G	A,T,C	983	979	0	3	1	0.995931	0	0.00305188	0.00101729
96202	iZY2	A	C,T,G	830	219	609	0	2	0.263855	0.733735	0	0.00240964
96211	iZY2	G	T,A,C	956	946	9	1	0	0.98954	0.00941423	0.00104603	0
96309	iZY2	T	C,A,G	918	212	705	0	1	0.230937	0.767974	0	0.00108932
96358	iZY2	C	T,A,G	872	866	1	3	2	0.993119	0.00114679	0.00344037	0.00229358
96392	iZY2	T	C,G,A	956	227	725	4	0	0.237448	0.758368	0.0041841	0
96637	iZY2	G	A,T,C	954	195	757	1	1	0.204403	0.793501	0.00104822	0.00104822
96715	iZY2	T	C,G,A	925	907	0	15	3	0.980541	0	0.0162162	0.00324324
96787	iZY2	A	G,C,T	864	139	721	1	3	0.16088	0.834491	0.00115741	0.00347222
96835	iZY2	G	A,T,C	922	182	734	4	2	0.197397	0.796095	0.00433839	0.0021692
97285	iZY2	C	T,A,G	917	210	701	5	1	0.229008	0.764449	0.00545256	0.00109051
97432	iZY2	C	T,A,G	1016	207	802	5	2	0.20374	0.78937	0.00492126	0.0019685
97937	iZY2	G	A,T,C	838	833	0	3	2	0.994033	0	0.00357995	0.00238663
98467	iZY2	A	G,T,C	993	202	782	7	2	0.203424	0.787513	0.00704935	0.0020141
98874	iZY2	C	T,A,G	698	697	0	1	0	0.998567	0	0.00143266	0
98898	iZY2	C	T,A,G	806	177	625	3	1	0.219603	0.775434	0.00372208	0.00124069
99141	iZY2	C	T,A,G	802	161	635	3	3	0.200748	0.791771	0.00374065	0.00374065
99383	iZY2	T	G,A,C	888	187	700	0	1	0.210586	0.788288	0	0.00112613
99388	iZY2	A	G,T,C	929	191	735	1	2	0.205597	0.791173	0.00107643	0.00215285
99410	iZY2	T	C,G,A	940	196	743	1	0	0.208511	0.790426	0.00106383	0
99658	iZY2	G	A,T,C	829	822	0	4	3	0.991556	0	0.00482509	0.00361882
100276	iZY2	A	G,T,C	977	971	1	2	3	0.993859	0.00102354	0.00204708	0.00307062
101697	iZY2	C	T,A,G	826	824	0	2	0	0.997579	0	0.00242131	0
101869	iZY2	T	C,G,A	875	871	0	2	2	0.995429	0	0.00228571	0.00228571
102166	iZY2	C	T,A,G	786	783	1	1	1	0.996183	0.00127226	0.00127226	0.00127226
102283	iZY2	A	G,T,C	887	881	0	4	2	0.993236	0	0.00450958	0.00225479
102487	iZY2	G	A,T,C	704	693	5	6	0	0.984375	0.00710227	0.00852273	0
102535	iZY2	G	A,T,C	728	725	1	2	0	0.995879	0.00137363	0.00274725	0
103303	iZY2	G	A,T,C	783	739	38	5	1	0.943806	0.0485313	0.0063857	0.00127714
103594	iZY2	A	G,T,C	994	932	59	2	1	0.937626	0.0593561	0.00201207	0.00100604
103797	iZY2	T	C,A,G	1024	191	821	7	5	0.186523	0.801758	0.00683594	0.00488281
103939	iZY2	T	A,G,C	762	730	32	0	0	0.958005	0.0419948	0	0
104003	iZY2	C	T,A,G	862	145	712	3	2	0.168213	0.825986	0.00348028	0.00232019
104034	iZY2	G	A,T,C	847	190	652	2	3	0.224321	0.769776	0.00236128	0.00354191
104463	iZY2	G	A,T,C	755	711	39	3	2	0.941722	0.0516556	0.00397351	0.00264901
104612	iZY2	T	A,G,C	905	903	2	0	0	0.99779	0.00220994	0	0
104663	iZY2	G	T,C,A	967	815	152	0	0	0.842813	0.157187	0	0
105178	iZY2	G	A,C,T	824	1	815	7	1	0.00121359	0.989078	0.00849515	0.00121359
105414	iZY2	C	T,A,G	948	897	45	3	3	0.946203	0.0474684	0.00316456	0.00316456
105653	iZY2	T	C,G,A	617	79	535	2	1	0.128039	0.867099	0.00324149	0.00162075
105863	iZY2	A	C,T,G	772	711	53	5	3	0.920984	0.0686528	0.00647668	0.00388601
106113	iZY2	G	A,T,C	908	904	2	2	0	0.995595	0.00220264	0.00220264	0
106168	iZY2	T	C,G,A	908	900	0	6	2	0.991189	0	0.00660793	0.00220264
106450	iZY2	G	A,T,C	742	740	0	1	1	0.997305	0	0.00134771	0.00134771
106635	iZY2	T	C,G,A	604	90	508	6	0	0.149007	0.84106	0.00993377	0
106706	iZY2	A	G,T,C	520	490	26	4	0	0.942308	0.05	0.00769231	0
107004	iZY2	C	A,T,G	761	757	3	0	1	0.994744	0.00394218	0	0.00131406
108007	iZY2	C	T,A,G	781	780	0	1	0	0.99872	0	0.00128041	0
108052	iZY2	A	G,T,C	907	897	0	4	6	0.988975	0	0.00441014	0.00661521
108067	iZY2	T	C,A,G	867	863	0	0	4	0.995386	0	0	0.00461361
108082	iZY2	T	C,G,A	831	824	0	7	0	0.991576	0	0.00842359	0
108097	iZY2	A	G,C,T	888	883	0	5	0	0.994369	0	0.00563063	0
108115	iZY2	C	T,A,G	884	880	0	2	2	0.995475	0	0.00226244	0.00226244
108214	iZY2	G	A,T,C	926	925	0	0	1	0.99892	0	0	0.00107991
108556	iZY2	T	C,A,G	809	806	0	2	1	0.996292	0	0.00247219	0.00123609
108649	iZY2	C	T,A,G	855	843	0	10	2	0.985965	0	0.0116959	0.00233918
108823	iZY2	T	C,A,G	953	949	0	2	2	0.995803	0	0.00209864	0.00209864
109267	iZY2	T	A,G,C	612	111	495	4	2	0.181373	0.808824	0.00653595	0.00326797
109316	iZY2	G	A,T,C	549	129	419	0	1	0.234973	0.763206	0	0.00182149
109932	iZY2	A	G,T,C	739	113	624	1	1	0.152909	0.844384	0.00135318	0.00135318
110188	iZY2	C	A,G,T	839	187	651	0	1	0.222884	0.775924	0	0.0011919
110286	iZY2	G	A,C,T	931	150	755	21	5	0.161117	0.810956	0.0225564	0.00537057
110372	iZY2	G	A,T,C	885	881	1	2	1	0.99548	0.00112994	0.00225989	0.00112994
110415	iZY2	G	A,C,T	825	823	0	1	1	0.997576	0	0.00121212	0.00121212
110524	iZY2	G	A,C,T	990	988	0	2	0	0.99798	0	0.0020202	0
110912	iZY2	C	A,T,G	777	776	1	0	0	0.998713	0.001287	0	0
111068	iZY2	A	G,C,T	758	755	0	1	2	0.996042	0	0.00131926	0.00263852
111120	iZY2	T	A,G,C	809	807	1	1	0	0.997528	0.00123609	0.00123609	0
111121	iZY2	C	T,A,G	812	809	0	3	0	0.996305	0	0.00369458	0
111234	iZY2	T	C,A,G	851	850	0	0	1	0.998825	0	0	0.00117509
111316	iZY2	T	C,G,A	847	843	0	3	1	0.995277	0	0.00354191	0.00118064
111351	iZY2	T	G,A,C	857	851	2	3	1	0.992999	0.00233372	0.00350058	0.00116686
111487	iZY2	A	C,T,G	879	878	0	1	0	0.998862	0	0.00113766	0
111564	iZY2	C	T,A,G	778	195	578	2	3	0.250643	0.742931	0.00257069	0.00385604
111633	iZY2	C	T,A,G	857	849	2	4	2	0.990665	0.00233372	0.00466744	0.00233372
111642	iZY2	A	C,T,G	875	871	0	4	0	0.995429	0	0.00457143	0
111838	iZY2	T	G,A,C	693	688	1	4	0	0.992785	0.001443	0.00577201	0
111851	iZY2	T	C,A,G	730	729	0	1	0	0.99863	0	0.00136986	0
111882	iZY2	G	C,T,A	753	750	3	0	0	0.996016	0.00398406	0	0
111903	iZY2	A	G,T,C	715	107	604	1	3	0.14965	0.844755	0.0013986	0.0041958
112063	iZY2	G	A,T,C	761	712	42	5	2	0.935611	0.0551905	0.0065703	0.00262812
112178	iZY2	A	T,C,G	819	190	628	1	0	0.23199	0.766789	0.001221	0
112244	iZY2	C	A,G,T	810	806	2	1	1	0.995062	0.00246914	0.00123457	0.00123457
112344	iZY2	A	G,T,C	828	826	0	2	0	0.997585	0	0.00241546	0
112850	iZY2	C	T,A,G	708	703	0	4	1	0.992938	0	0.00564972	0.00141243
112951	iZY2	C	G,A,T	507	412	88	7	0	0.812623	0.17357	0.0138067	0
113262	iZY2	T	C,G,A	703	692	1	7	3	0.984353	0.00142248	0.00995733	0.00426743
113470	iZY2	C	T,A,G	758	626	126	5	1	0.825858	0.166227	0.00659631	0.00131926
113479	iZY2	C	T,A,G	716	581	130	1	4	0.811453	0.181564	0.00139665	0.00558659
113706	iZY2	C	A,G,T	664	663	0	1	0	0.998494	0	0.00150602	0
113789	iZY2	G	A,T,C	887	881	0	6	0	0.993236	0	0.00676437	0
114131	iZY2	G	A,T,C	837	833	0	2	2	0.995221	0	0.00238949	0.00238949
114296	iZY2	G	A,T,C	852	846	0	4	2	0.992958	0	0.00469484	0.00234742
114303	iZY2	G	A,T,C	859	853	0	4	2	0.993015	0	0.00465658	0.00232829
114570	iZY2	G	A,T,C	818	809	0	8	1	0.988998	0	0.00977995	0.00122249
114683	iZY2	T	A,G,C	956	947	4	5	0	0.990586	0.0041841	0.00523013	0
114722	iZY2	G	A,T,C	1025	1022	0	3	0	0.997073	0	0.00292683	0
114851	iZY2	G	A,T,C	965	901	60	2	2	0.933679	0.0621762	0.00207254	0.00207254
115942	iZY2	T	C,A,G	731	101	621	7	2	0.138167	0.849521	0.00957592	0.00273598
115980	iZY2	C	A,T,G	821	774	47	0	0	0.942753	0.0572473	0	0
116331	iZY2	T	G,A,C	919	780	0	139	0	0.848749	0	0.151251	0
116604	iZY2	G	A,T,C	745	707	37	0	1	0.948993	0.0496644	0	0.00134228
117307	iZY2	A	G,C,T	892	887	0	4	1	0.994395	0	0.0044843	0.00112108
117373	iZY2	T	A,G,C	738	728	3	7	0	0.98645	0.00406504	0.00948509	0
117811	iZY2	G	A,T,C	603	599	0	4	0	0.993367	0	0.0066335	0
119040	iZY2	T	C,A,G	903	899	1	0	3	0.99557	0.00110742	0	0.00332226
119143	iZY2	G	A,T,C	818	123	690	2	3	0.150367	0.843521	0.00244499	0.00366748
119298	iZY2	C	T,A,G	575	569	0	4	2	0.989565	0	0.00695652	0.00347826
119314	iZY2	C	T,A,G	623	620	0	3	0	0.995185	0	0.00481541	0
119522	iZY2	T	C,A,G	841	138	699	1	3	0.16409	0.831153	0.00118906	0.00356718
119887	iZY2	A	G,T,C	671	138	525	7	1	0.205663	0.782414	0.0104322	0.00149031
120008	iZY2	C	A,G,T	914	193	720	1	0	0.21116	0.787746	0.00109409	0
120109	iZY2	A	G,T,C	910	711	194	5	0	0.781319	0.213187	0.00549451	0
120544	iZY2	T	G,C,A	596	4	592	0	0	0.00671141	0.993289	0	0
120635	iZY2	A	G,T,C	624	3	616	4	1	0.00480769	0.987179	0.00641026	0.00160256
120746	iZY2	A	G,T,C	700	3	694	3	0	0.00428571	0.991429	0.00428571	0
120757	iZY2	T	A,G,C	729	4	725	0	0	0.00548697	0.994513	0	0
120818	iZY2	T	A,C,G	667	663	3	0	1	0.994003	0.00449775	0	0.00149925
120844	iZY2	T	A,C	654	650	4	0	0	0.993884	0.00611621	0	0
121077	iZY2	T	C,A,G	432	338	90	1	3	0.782407	0.208333	0.00231481	0.00694444
121104	iZY2	G	A,C,T	428	401	24	1	2	0.936916	0.0560748	0.00233645	0.0046729
121483	iZY2	T	C,G,A	513	402	106	2	3	0.783626	0.206628	0.00389864	0.00584795
121495	iZY2	G	C,T,A	513	492	18	3	0	0.959064	0.0350877	0.00584795	0
121704	iZY2	A	G,T,C	784	653	125	6	0	0.832908	0.159439	0.00765306	0
122178	iZY2	A	G,T,C	733	708	22	3	0	0.965894	0.0300136	0.00409277	0
122648	iZY2	A	G,C,T	852	164	681	5	2	0.192488	0.799296	0.00586854	0.00234742
122661	iZY2	G	A,T,C	863	175	677	1	10	0.202781	0.784473	0.00115875	0.0115875
122806	iZY2	A	C,T,G	874	195	678	0	1	0.223112	0.775744	0	0.00114416
122814	iZY2	C	T,A,G	816	174	635	4	3	0.213235	0.778186	0.00490196	0.00367647
123108	iZY2	C	T,G,A	773	162	610	0	1	0.209573	0.789133	0	0.00129366
123189	iZY2	C	T,G,A	707	699	1	5	2	0.988685	0.00141443	0.00707214	0.00282885
246	iKS2	C	T,A,G	498	429	66	0	3	0.861446	0.13253	0	0.0060241
249	iKS2	A	C,T,G	498	431	67	0	0	0.865462	0.134538	0	0
564	iKS2	T	C,A,G	662	579	82	1	0	0.874622	0.123867	0.00151057	0
603	iKS2	G	A,T,C	692	596	94	1	1	0.861272	0.135838	0.00144509	0.00144509
827	iKS2	G	A,T,C	585	580	0	2	3	0.991453	0	0.0034188	0.00512821
1199	iKS2	C	T,A,G	630	627	0	3	0	0.995238	0	0.0047619	0
1243	iKS2	C	T,A,G	613	609	0	3	1	0.993475	0	0.00489396	0.00163132
1278	iKS2	C	T,A,G	675	567	104	4	0	0.84	0.154074	0.00592593	0
1906	iKS2	A	G,C,T	500	497	0	3	0	0.994	0	0.006	0
2376	iKS2	C	T,A,G	725	720	0	4	1	0.993103	0	0.00551724	0.00137931
3287	iKS2	G	A,T,C	811	706	103	2	0	0.87053	0.127004	0.00246609	0
3292	iKS2	T	A,G,C	749	641	104	4	0	0.855808	0.138852	0.00534045	0
3356	iKS2	C	T,A,G	760	756	0	4	0	0.994737	0	0.00526316	0
3601	iKS2	T	C,A,G	629	550	76	2	1	0.874404	0.120827	0.00317965	0.00158983
3757	iKS2	C	A,G,T	675	577	97	1	0	0.854815	0.143704	0.00148148	0
3801	iKS2	G	A,T,C	766	658	103	4	1	0.859008	0.134465	0.00522193	0.00130548
4333	iKS2	C	T,A,G	758	671	79	4	4	0.885224	0.104222	0.00527704	0.00527704
4381	iKS2	A	G,T,C	786	783	0	2	1	0.996183	0	0.00254453	0.00127226
4927	iKS2	G	A,T,C	984	856	122	5	1	0.869919	0.123984	0.0050813	0.00101626
4952	iKS2	A	T,C,G	759	661	98	0	0	0.870883	0.129117	0	0
5540	iKS2	G	A,T,C	608	603	1	4	0	0.991776	0.00164474	0.00657895	0
6149	iKS2	T	G,C,A	489	428	58	1	2	0.875256	0.118609	0.00204499	0.00408998
6345	iKS2	C	T,A,G	452	450	0	2	0	0.995575	0	0.00442478	0
6393	iKS2	C	G,A,T	309	272	36	0	1	0.880259	0.116505	0	0.00323625
6477	iKS2	C	T,A,G	178	126	50	1	1	0.707865	0.280899	0.00561798	0.00561798
6770	iKS2	G	A,C,T	827	824	0	2	1	0.996372	0	0.00241838	0.00120919
6854	iKS2	C	A,G,T	821	819	1	1	0	0.997564	0.00121803	0.00121803	0
6858	iKS2	C	A,G,T	744	742	2	0	0	0.997312	0.00268817	0	0
7266	iKS2	G	T,A,C	407	406	0	0	1	0.997543	0	0	0.002457
7308	iKS2	G	A,T,C	394	394	0	0	0	1	0	0	0
7350	iKS2	C	T,A,G	439	436	0	3	0	0.993166	0	0.00683371	0
7448	iKS2	G	A,C,T	443	441	0	0	2	0.995485	0	0	0.00451467
7519	iKS2	T	A,G,C	461	452	8	1	0	0.980477	0.0173536	0.0021692	0
7553	iKS2	T	C,A,G	505	502	0	3	0	0.994059	0	0.00594059	0
7635	iKS2	G	A,C,T	601	598	0	2	1	0.995008	0	0.00332779	0.00166389
7655	iKS2	G	A,T,C	578	543	31	2	2	0.939446	0.0536332	0.00346021	0.00346021
7661	iKS2	T	C,G,A	562	561	0	1	0	0.998221	0	0.00177936	0
7969	iKS2	C	T,A,G	693	692	0	1	0	0.998557	0	0.001443	0
8653	iKS2	T	C,G,A	613	611	0	2	0	0.996737	0	0.00326264	0
9014	iKS2	A	C,T,G	630	627	0	3	0	0.995238	0	0.0047619	0
9028	iKS2	C	T,A,G	653	649	0	2	2	0.993874	0	0.00306279	0.00306279
9332	iKS2	T	A,G,C	557	555	0	2	0	0.996409	0	0.00359066	0
9567	iKS2	A	G,C,T	714	707	0	5	2	0.990196	0	0.0070028	0.00280112
9588	iKS2	C	T,A,G	717	715	0	2	0	0.997211	0	0.0027894	0
9600	iKS2	A	G,T,C	666	666	0	0	0	1	0	0	0
9609	iKS2	C	T,A,G	703	700	0	3	0	0.995733	0	0.00426743	0
9831	iKS2	G	T,A,C	672	668	3	0	1	0.994048	0.00446429	0	0.0014881
10247	iKS2	C	T,A,G	620	614	1	4	1	0.990323	0.0016129	0.00645161	0.0016129
10362	iKS2	C	T,A,G	769	765	1	3	0	0.994798	0.00130039	0.00390117	0
10652	iKS2	G	C,A,T	534	534	0	0	0	1	0	0	0
10831	iKS2	G	A,T,C	661	572	85	2	2	0.865356	0.128593	0.00302572	0.00302572
10928	iKS2	A	G,T,C	815	699	111	4	1	0.857669	0.136196	0.00490798	0.00122699
11147	iKS2	A	G,C,T	832	829	0	0	3	0.996394	0	0	0.00360577
11228	iKS2	C	T,A,G	584	583	0	0	1	0.998288	0	0	0.00171233
11474	iKS2	C	T,G,A	732	731	0	1	0	0.998634	0	0.00136612	0
11561	iKS2	T	A,G,C	836	832	1	3	0	0.995215	0.00119617	0.00358852	0
11685	iKS2	T	A,G,C	856	721	126	9	0	0.84229	0.147196	0.010514	0
11993	iKS2	A	T,C,G	728	596	123	9	0	0.818681	0.168956	0.0123626	0
12115	iKS2	A	T,G	619	528	90	1	0	0.852989	0.145396	0.00161551	0
12539	iKS2	G	A,T,C	656	654	0	1	1	0.996951	0	0.00152439	0.00152439
12613	iKS2	G	T,A,C	856	740	115	1	0	0.864486	0.134346	0.00116822	0
12888	iKS2	A	C,T,G	754	750	0	4	0	0.994695	0	0.00530504	0
13046	iKS2	C	T,G,A	497	423	71	2	1	0.851107	0.142857	0.00402414	0.00201207
13361	iKS2	C	T,A,G	673	671	0	1	1	0.997028	0	0.00148588	0.00148588
13629	iKS2	T	C,G,A	758	749	0	7	2	0.988127	0	0.00923483	0.00263852
14261	iKS2	T	C,G,A	457	388	63	6	0	0.849015	0.137856	0.0131291	0
14931	iKS2	C	T,A,G	696	690	0	6	0	0.991379	0	0.00862069	0
15018	iKS2	A	G,T,C	704	624	78	2	0	0.886364	0.110795	0.00284091	0
15152	iKS2	G	C,T,A	696	602	90	4	0	0.864943	0.12931	0.00574713	0
15332	iKS2	G	A,T,C	837	724	107	2	4	0.864994	0.127838	0.00238949	0.00477897
15435	iKS2	G	A,T,C	956	951	0	4	1	0.99477	0	0.0041841	0.00104603
15742	iKS2	C	T,A,G	636	549	84	2	1	0.863208	0.132075	0.00314465	0.00157233
15857	iKS2	C	A,T,G	525	457	67	0	1	0.870476	0.127619	0	0.00190476
15861	iKS2	C	G,A,T	529	459	66	4	0	0.867675	0.124764	0.00756144	0
16137	iKS2	G	A,T,C	667	575	91	1	0	0.862069	0.136432	0.00149925	0
16357	iKS2	A	G,T,C	714	713	0	1	0	0.998599	0	0.00140056	0
16497	iKS2	A	G,T,C	437	437	0	0	0	1	0	0	0
16633	iKS2	C	T,A,G	512	508	0	3	1	0.992188	0	0.00585938	0.00195312
16812	iKS2	T	A,G,C	729	718	10	1	0	0.984911	0.0137174	0.00137174	0
16815	iKS2	A	T,C,G	695	689	6	0	0	0.991367	0.00863309	0	0
16889	iKS2	A	G,T,C	717	717	0	0	0	1	0	0	0
16933	iKS2	G	C,T,A	737	736	0	1	0	0.998643	0	0.00135685	0
17184	iKS2	C	T,A,G	651	557	91	2	1	0.855607	0.139785	0.0030722	0.0015361
17265	iKS2	T	G,A,C	622	618	3	1	0	0.993569	0.00482315	0.00160772	0
17430	iKS2	C	G,A,T	520	520	0	0	0	1	0	0	0
17448	iKS2	G	A,T,C	499	497	0	1	1	0.995992	0	0.00200401	0.00200401
17451	iKS2	C	A,T,G	506	505	0	0	1	0.998024	0	0	0.00197628
17454	iKS2	A	G,C,T	509	507	0	2	0	0.996071	0	0.00392927	0
17539	iKS2	G	A,T,C	622	523	90	3	6	0.840836	0.144695	0.00482315	0.0096463
17591	iKS2	G	A,T,C	666	661	5	0	0	0.992492	0.00750751	0	0
17732	iKS2	C	T,A,G	694	610	82	1	1	0.878963	0.118156	0.00144092	0.00144092
18301	iKS2	T	C,A,G	678	673	0	2	3	0.992625	0	0.00294985	0.00442478
18302	iKS2	T	C,G,A	678	671	0	3	4	0.989676	0	0.00442478	0.00589971
18308	iKS2	T	C,A,G	672	670	0	0	2	0.997024	0	0	0.00297619
18327	iKS2	A	G,T,C	699	695	0	1	3	0.994278	0	0.00143062	0.00429185
18396	iKS2	C	T,A,G	611	610	0	1	0	0.998363	0	0.00163666	0
18490	iKS2	A	G,T,C	670	668	0	2	0	0.997015	0	0.00298507	0
18506	iKS2	A	G,T,C	676	675	0	1	0	0.998521	0	0.00147929	0
18516	iKS2	C	T,A,G	666	657	0	7	2	0.986486	0	0.0105105	0.003003
18551	iKS2	A	T,C,G	665	662	2	1	0	0.995489	0.00300752	0.00150376	0
18636	iKS2	G	T,A,C	721	606	114	0	1	0.840499	0.158114	0	0.00138696
18657	iKS2	T	G,A,C	635	541	93	1	0	0.851969	0.146457	0.0015748	0
18674	iKS2	C	T,A,G	577	574	0	2	1	0.994801	0	0.0034662	0.0017331
18683	iKS2	A	T,C,G	618	614	1	3	0	0.993528	0.00161812	0.00485437	0
18700	iKS2	T	G,A,C	635	530	104	1	0	0.834646	0.16378	0.0015748	0
18768	iKS2	C	T,A,G	391	390	0	1	0	0.997442	0	0.00255754	0
18799	iKS2	C	T,G,A	576	565	9	2	0	0.980903	0.015625	0.00347222	0
18898	iKS2	A	G,T,C	729	635	92	1	1	0.871056	0.1262	0.00137174	0.00137174
19087	iKS2	G	A,T,C	650	536	109	5	0	0.824615	0.167692	0.00769231	0
19344	iKS2	C	G,A,T	659	657	0	2	0	0.996965	0	0.0030349	0
19350	iKS2	G	T,A,C	668	587	81	0	0	0.878743	0.121257	0	0
19540	iKS2	A	G,C,T	699	692	1	4	2	0.989986	0.00143062	0.00572246	0.00286123
19937	iKS2	C	T,A,G	609	609	0	0	0	1	0	0	0
20114	iKS2	C	T,A	442	442	0	0	0	1	0	0	0
20134	iKS2	A	T,C,G	342	287	55	0	0	0.839181	0.160819	0	0
20145	iKS2	A	T,C,G	254	247	7	0	0	0.972441	0.0275591	0	0
20192	iKS2	A	G,T,C	282	242	38	2	0	0.858156	0.134752	0.0070922	0
20205	iKS2	A	G,T,C	367	305	61	1	0	0.831063	0.166213	0.0027248	0
20332	iKS2	A	T,G,C	585	480	104	1	0	0.820513	0.177778	0.0017094	0
20340	iKS2	G	T,C,A	514	509	3	2	0	0.990272	0.00583658	0.00389105	0
20343	iKS2	C	T,A,G	510	506	0	3	1	0.992157	0	0.00588235	0.00196078
20360	iKS2	A	G,T,C	479	423	53	1	2	0.88309	0.110647	0.00208768	0.00417537
20418	iKS2	A	T,C,G	383	353	26	4	0	0.921671	0.0678851	0.0104439	0
20424	iKS2	T	A,G,C	341	331	10	0	0	0.970674	0.0293255	0	0
20430	iKS2	T	A,C,G	359	330	29	0	0	0.91922	0.0807799	0	0
20434	iKS2	T	A,G,C	382	361	21	0	0	0.945026	0.0549738	0	0
20436	iKS2	T	A,G,C	360	349	10	1	0	0.969444	0.0277778	0.00277778	0
20448	iKS2	A	T,C,G	386	332	54	0	0	0.860104	0.139896	0	0
20452	iKS2	A	T,G,C	384	320	64	0	0	0.833333	0.166667	0	0
20564	iKS2	G	C,T,A	380	380	0	0	0	1	0	0	0
20726	iKS2	C	T,A,G	533	506	26	0	1	0.949343	0.0487805	0	0.00187617
20789	iKS2	G	C,T,A	342	342	0	0	0	1	0	0	0
20794	iKS2	T	A,G,C	355	352	1	2	0	0.991549	0.0028169	0.0056338	0
20831	iKS2	C	T,A,G	360	359	0	0	1	0.997222	0	0	0.00277778
20832	iKS2	C	T,A,G	359	357	0	2	0	0.994429	0	0.00557103	0
20859	iKS2	T	G,A,C	455	441	12	2	0	0.969231	0.0263736	0.0043956	0
20951	iKS2	C	T,A,G	755	676	75	1	3	0.895364	0.0993377	0.0013245	0.00397351
21014	iKS2	G	C,T,A	601	595	3	3	0	0.990017	0.00499168	0.00499168	0
21141	iKS2	G	A,C,T	669	665	0	3	1	0.994021	0	0.0044843	0.00149477
21817	iKS2	A	G,C,T	767	758	0	9	0	0.988266	0	0.011734	0
22165	iKS2	A	G,T,C	547	545	0	1	1	0.996344	0	0.00182815	0.00182815
22308	iKS2	A	C,T,G	824	704	113	7	0	0.854369	0.137136	0.00849515	0
22572	iKS2	T	A,G,C	565	111	448	1	5	0.19646	0.79292	0.00176991	0.00884956
22615	iKS2	C	T,A,G	606	601	0	3	2	0.991749	0	0.0049505	0.00330033
22861	iKS2	C	T,A,G	748	738	0	7	3	0.986631	0	0.00935829	0.0040107
22997	iKS2	G	A,T,C	515	514	0	1	0	0.998058	0	0.00194175	0
24425	iKS2	C	T,A,G	604	518	81	5	0	0.857616	0.134106	0.00827815	0
24440	iKS2	G	A,T,C	626	625	0	1	0	0.998403	0	0.00159744	0
24772	iKS2	G	A,T,C	670	573	92	4	1	0.855224	0.137313	0.00597015	0.00149254
25193	iKS2	A	G,C,T	532	493	36	2	1	0.926692	0.0676692	0.0037594	0.0018797
25237	iKS2	T	C,A,G	671	668	0	1	2	0.995529	0	0.00149031	0.00298063
25271	iKS2	A	T,C,G	510	509	1	0	0	0.998039	0.00196078	0	0
25438	iKS2	C	T,A,G	531	530	0	1	0	0.998117	0	0.00188324	0
25680	iKS2	T	G,A,C	624	622	0	2	0	0.996795	0	0.00320513	0
25828	iKS2	G	A,T,C	557	554	0	1	2	0.994614	0	0.00179533	0.00359066
25944	iKS2	G	A,T,C	764	670	89	1	4	0.876963	0.116492	0.0013089	0.0052356
26273	iKS2	G	A,T,C	581	507	73	1	0	0.872633	0.125645	0.00172117	0
26334	iKS2	G	A,T,C	529	527	0	1	1	0.996219	0	0.00189036	0.00189036
26583	iKS2	G	A,T,C	697	588	107	1	1	0.843615	0.153515	0.00143472	0.00143472
26730	iKS2	C	T,A,G	841	841	0	0	0	1	0	0	0
26736	iKS2	G	A,T,C	773	766	0	4	3	0.990944	0	0.00517464	0.00388098
26755	iKS2	G	A,T,C	754	751	0	3	0	0.996021	0	0.00397878	0
26781	iKS2	A	G,T,C	754	630	120	2	2	0.835544	0.159151	0.00265252	0.00265252
26818	iKS2	C	A,T,G	741	627	112	1	1	0.846154	0.151147	0.00134953	0.00134953
26907	iKS2	G	A,T,C	665	661	0	4	0	0.993985	0	0.00601504	0
27107	iKS2	C	T,A,G	631	625	0	4	2	0.990491	0	0.00633914	0.00316957
27372	iKS2	G	A,T,C	420	418	1	1	0	0.995238	0.00238095	0.00238095	0
27373	iKS2	C	T,A,G	416	416	0	0	0	1	0	0	0
27375	iKS2	G	A,T,C	410	410	0	0	0	1	0	0	0
27404	iKS2	C	T,A,G	231	229	0	1	1	0.991342	0	0.004329	0.004329
27452	iKS2	C	T,A,G	300	300	0	0	0	1	0	0	0
27531	iKS2	T	C,A,G	523	522	0	1	0	0.998088	0	0.00191205	0
27535	iKS2	C	A,G,T	525	440	85	0	0	0.838095	0.161905	0	0
27633	iKS2	C	T,A,G	818	813	0	2	3	0.993888	0	0.00244499	0.00366748
27682	iKS2	G	C,T,A	764	720	37	5	2	0.942408	0.0484293	0.0065445	0.0026178
27804	iKS2	C	T,A,G	562	559	0	3	0	0.994662	0	0.00533808	0
28073	iKS2	T	C,A,G	787	672	112	2	1	0.853875	0.142313	0.0025413	0.00127065
28115	iKS2	T	C,G,A	761	646	102	10	3	0.848883	0.134034	0.0131406	0.00394218
28287	iKS2	C	T,A,G	718	613	105	0	0	0.85376	0.14624	0	0
28452	iKS2	G	A,T,C	841	840	0	1	0	0.998811	0	0.00118906	0
28519	iKS2	G	A,T,C	866	866	0	0	0	1	0	0	0
28610	iKS2	T	C,A,G	802	685	109	5	3	0.854115	0.13591	0.00623441	0.00374065
28621	iKS2	C	T,A,G	762	760	0	1	1	0.997375	0	0.00131234	0.00131234
28776	iKS2	C	T,A,G	817	694	118	1	4	0.849449	0.144431	0.00122399	0.00489596
29191	iKS2	A	G,T,C	743	739	0	4	0	0.994616	0	0.00538358	0
29573	iKS2	G	A,T,C	855	849	0	3	3	0.992982	0	0.00350877	0.00350877
29714	iKS2	C	T,A,G	893	889	0	1	3	0.995521	0	0.00111982	0.00335946
29854	iKS2	C	G,A,T	558	481	75	1	1	0.862007	0.134409	0.00179211	0.00179211
29855	iKS2	C	T,G,A	540	462	71	5	2	0.855556	0.131481	0.00925926	0.0037037
29965	iKS2	T	C,G,A	598	520	74	3	1	0.869565	0.123746	0.00501672	0.00167224
29967	iKS2	G	A,T,C	591	513	73	5	0	0.86802	0.123519	0.00846024	0
30415	iKS2	G	A,T,C	610	610	0	0	0	1	0	0	0
30435	iKS2	C	T,A,G	589	498	90	1	0	0.845501	0.152801	0.00169779	0
30480	iKS2	C	T,A,G	501	496	0	3	2	0.99002	0	0.00598802	0.00399202
30664	iKS2	G	A,T,C	494	486	1	4	3	0.983806	0.00202429	0.00809717	0.00607287
30700	iKS2	G	A,C,T	421	420	0	0	1	0.997625	0	0	0.0023753
30764	iKS2	T	C,G,A	587	578	0	7	2	0.984668	0	0.011925	0.00340716
30961	iKS2	G	A,T,C	527	526	0	1	0	0.998102	0	0.00189753	0
30978	iKS2	C	G,T,A	467	466	0	0	1	0.997859	0	0	0.00214133
31007	iKS2	A	T,C,G	558	558	0	0	0	1	0	0	0
31337	iKS2	A	G,T,C	835	750	81	2	2	0.898204	0.097006	0.00239521	0.00239521
31379	iKS2	G	A,C,T	783	773	0	7	3	0.987229	0	0.00893997	0.00383142
31434	iKS2	G	A,T,C	677	672	1	3	1	0.992614	0.0014771	0.00443131	0.0014771
31613	iKS2	C	G,A,T	687	686	0	0	1	0.998544	0	0	0.0014556
31695	iKS2	G	A,T,C	637	636	0	0	1	0.99843	0	0	0.00156986
32828	iKS2	G	A,T,C	584	583	0	1	0	0.998288	0	0.00171233	0
32943	iKS2	G	A,T,C	646	645	0	1	0	0.998452	0	0.00154799	0
33116	iKS2	A	T,G,C	186	179	7	0	0	0.962366	0.0376344	0	0
33128	iKS2	T	A,G,C	144	138	3	2	1	0.958333	0.0208333	0.0138889	0.00694444
33158	iKS2	T	A,G,C	98	92	3	2	1	0.938776	0.0306122	0.0204082	0.0102041
33167	iKS2	A	T,G,C	74	71	3	0	0	0.959459	0.0405405	0	0
33184	iKS2	G	A,T,C	118	100	17	1	0	0.847458	0.144068	0.00847458	0
33212	iKS2	T	C,G,A	166	143	21	1	1	0.861446	0.126506	0.0060241	0.0060241
33287	iKS2	A	G,C,T	402	402	0	0	0	1	0	0	0
33298	iKS2	T	C,A,G	488	406	78	3	1	0.831967	0.159836	0.00614754	0.00204918
33692	iKS2	G	A,T,C	748	641	106	1	0	0.856952	0.141711	0.0013369	0
33709	iKS2	A	G,T,C	716	603	111	1	1	0.842179	0.155028	0.00139665	0.00139665
33710	iKS2	A	G,T,C	717	604	112	0	1	0.842399	0.156206	0	0.0013947
34362	iKS2	C	T,A,G	703	699	0	4	0	0.99431	0	0.0056899	0
34463	iKS2	T	C,G,A	647	554	87	5	1	0.85626	0.134467	0.00772798	0.0015456
34543	iKS2	G	A,T,C	715	711	0	4	0	0.994406	0	0.00559441	0
34611	iKS2	C	A,T,G	649	551	98	0	0	0.848998	0.151002	0	0
34893	iKS2	T	C,A,G	678	677	0	1	0	0.998525	0	0.00147493	0
35007	iKS2	A	G,C,T	648	644	0	4	0	0.993827	0	0.00617284	0
35011	iKS2	G	A,T,C	657	656	0	1	0	0.998478	0	0.00152207	0
35107	iKS2	C	T,A,G	741	643	96	1	1	0.867746	0.129555	0.00134953	0.00134953
35167	iKS2	C	A,T,G	770	674	95	1	0	0.875325	0.123377	0.0012987	0
35247	iKS2	G	A,T,C	818	813	2	3	0	0.993888	0.00244499	0.00366748	0
35257	iKS2	G	T,C,A	782	774	4	4	0	0.98977	0.00511509	0.00511509	0
35268	iKS2	T	A,C,G	769	762	6	1	0	0.990897	0.00780234	0.00130039	0
35289	iKS2	C	T,A,G	657	556	100	1	0	0.846271	0.152207	0.00152207	0
35358	iKS2	G	A,T,C	637	632	0	2	3	0.992151	0	0.00313972	0.00470958
35698	iKS2	A	G,T,C	713	710	0	3	0	0.995792	0	0.00420757	0
35998	iKS2	G	A,T,C	627	624	0	2	1	0.995215	0	0.00318979	0.0015949
36022	iKS2	T	C,A,G	640	639	0	1	0	0.998437	0	0.0015625	0
36234	iKS2	T	G,A,C	678	594	84	0	0	0.876106	0.123894	0	0
36448	iKS2	C	T,A,G	784	772	1	6	5	0.984694	0.00127551	0.00765306	0.00637755
36503	iKS2	C	T,A,G	735	731	0	4	0	0.994558	0	0.00544218	0
36519	iKS2	C	T,A,G	749	746	1	1	1	0.995995	0.00133511	0.00133511	0.00133511
36797	iKS2	C	T,A,G	531	527	0	3	1	0.992467	0	0.00564972	0.00188324
36965	iKS2	C	A,T,G	394	175	219	0	0	0.444162	0.555838	0	0
36967	iKS2	T	C,G,A	393	391	0	2	0	0.994911	0	0.00508906	0
36971	iKS2	C	T,A,G	405	402	0	3	0	0.992593	0	0.00740741	0
37208	iKS2	C	T,A,G	704	701	0	3	0	0.995739	0	0.00426136	0
37214	iKS2	C	G,A,T	709	709	0	0	0	1	0	0	0
37307	iKS2	C	T,A,G	853	850	1	2	0	0.996483	0.00117233	0.00234467	0
37526	iKS2	T	C,A,G	693	687	1	4	1	0.991342	0.001443	0.00577201	0.001443
37631	iKS2	T	A,C,G	682	680	2	0	0	0.997067	0.00293255	0	0
37718	iKS2	A	G,T,C	513	452	57	2	2	0.881092	0.111111	0.00389864	0.00389864
37733	iKS2	G	A,T,C	442	399	40	2	1	0.902715	0.0904977	0.00452489	0.00226244
37940	iKS2	C	A,G,T	456	389	67	0	0	0.85307	0.14693	0	0
37959	iKS2	C	T,A,G	482	481	0	0	1	0.997925	0	0	0.00207469
38034	iKS2	G	A,T,C	662	660	1	0	1	0.996979	0.00151057	0	0.00151057
38059	iKS2	C	G,A,T	622	621	0	1	0	0.998392	0	0.00160772	0
38215	iKS2	C	G,T,A	727	644	82	0	1	0.885832	0.112792	0	0.00137552
38234	iKS2	A	G,C,T	723	718	1	3	1	0.993084	0.00138313	0.00414938	0.00138313
38258	iKS2	C	T,A,G	804	800	0	0	4	0.995025	0	0	0.00497512
38369	iKS2	C	A,G,T	663	659	3	1	0	0.993967	0.00452489	0.0015083	0
38527	iKS2	C	G,A,T	622	622	0	0	0	1	0	0	0
38551	iKS2	G	A,T,C	570	569	0	0	1	0.998246	0	0	0.00175439
38638	iKS2	C	T,A,G	697	697	0	0	0	1	0	0	0
38650	iKS2	T	C,A,G	727	725	0	1	1	0.997249	0	0.00137552	0.00137552
38652	iKS2	C	T,A,G	731	729	0	2	0	0.997264	0	0.00273598	0
38947	iKS2	A	G,T,C	666	590	76	0	0	0.885886	0.114114	0	0
38986	iKS2	T	G,A,C	595	522	73	0	0	0.877311	0.122689	0	0
39031	iKS2	C	T,A,G	668	583	84	1	0	0.872754	0.125749	0.00149701	0
39055	iKS2	C	T,A,G	667	666	0	1	0	0.998501	0	0.00149925	0
39082	iKS2	A	G,T,C	666	572	94	0	0	0.858859	0.141141	0	0
39113	iKS2	G	A,T,C	665	564	100	0	1	0.84812	0.150376	0	0.00150376
39166	iKS2	G	A,T,C	599	598	0	0	1	0.998331	0	0	0.00166945
39182	iKS2	G	A,C,T	609	608	0	1	0	0.998358	0	0.00164204	0
39220	iKS2	T	C,A,G	556	550	1	0	5	0.989209	0.00179856	0	0.00899281
39230	iKS2	A	C,T,G	568	564	3	1	0	0.992958	0.00528169	0.00176056	0
39293	iKS2	T	C,A,G	811	809	0	2	0	0.997534	0	0.00246609	0
39348	iKS2	G	A,T,C	749	746	0	0	3	0.995995	0	0	0.00400534
39359	iKS2	T	C,A,G	722	721	0	0	1	0.998615	0	0	0.00138504
39378	iKS2	T	C,A,G	767	764	0	2	1	0.996089	0	0.00260756	0.00130378
39392	iKS2	G	C,T,A	666	661	5	0	0	0.992492	0.00750751	0	0
39401	iKS2	C	T,A,G	610	607	0	2	1	0.995082	0	0.00327869	0.00163934
39460	iKS2	T	A,C,G	570	565	3	2	0	0.991228	0.00526316	0.00350877	0
39464	iKS2	C	A,T,G	578	575	2	0	1	0.99481	0.00346021	0	0.0017301
39476	iKS2	A	C,T,G	582	578	1	3	0	0.993127	0.00171821	0.00515464	0
39602	iKS2	C	T,A,G	690	688	0	0	2	0.997101	0	0	0.00289855
39893	iKS2	C	T,G,A	683	677	0	4	2	0.991215	0	0.00585652	0.00292826
39902	iKS2	G	A,T,C	684	681	0	3	0	0.995614	0	0.00438596	0
39938	iKS2	G	A,T,C	711	708	0	2	1	0.995781	0	0.00281294	0.00140647
39958	iKS2	T	C,G,A	661	649	0	10	2	0.981846	0	0.0151286	0.00302572
40028	iKS2	G	A,T,C	701	696	1	3	1	0.992867	0.00142653	0.0042796	0.00142653
40190	iKS2	C	T,A,G	691	688	0	1	2	0.995658	0	0.00144718	0.00289436
40217	iKS2	C	T,A,G	768	765	0	1	2	0.996094	0	0.00130208	0.00260417
40316	iKS2	C	T,A,G	805	804	0	0	1	0.998758	0	0	0.00124224
40455	iKS2	A	G,T,C	738	735	0	3	0	0.995935	0	0.00406504	0
40479	iKS2	A	G,T,C	744	739	0	5	0	0.99328	0	0.00672043	0
40483	iKS2	G	A,T,C	737	732	1	4	0	0.993216	0.00135685	0.00542741	0
40522	iKS2	C	T,A,G	680	672	0	7	1	0.988235	0	0.0102941	0.00147059
40532	iKS2	C	A,T,G	695	692	2	1	0	0.995683	0.0028777	0.00143885	0
40561	iKS2	T	C,A,G	726	724	0	1	1	0.997245	0	0.00137741	0.00137741
40658	iKS2	T	C,A,G	860	859	0	0	1	0.998837	0	0	0.00116279
40729	iKS2	G	A,T,C	895	893	0	2	0	0.997765	0	0.00223464	0
40752	iKS2	C	T,A,G	748	745	0	3	0	0.995989	0	0.0040107	0
40883	iKS2	C	T,A,G	666	574	90	2	0	0.861862	0.135135	0.003003	0
40992	iKS2	T	C,A,G	746	654	92	0	0	0.876676	0.123324	0	0
41351	iKS2	A	G,T,C	753	649	102	2	0	0.861886	0.135458	0.00265604	0
41473	iKS2	C	T,A,G	899	431	464	0	4	0.479422	0.516129	0	0.00444939
41903	iKS2	A	G,T,C	613	544	59	9	1	0.887439	0.096248	0.0146819	0.00163132
42228	iKS2	C	T,A,G	409	330	78	1	0	0.806846	0.190709	0.00244499	0
42279	iKS2	T	C,A,G	314	312	0	2	0	0.993631	0	0.00636943	0
42326	iKS2	C	A,G,T	98	92	6	0	0	0.938776	0.0612245	0	0
42332	iKS2	A	C,T,G	125	123	1	1	0	0.984	0.008	0.008	0
42490	iKS2	G	A,T,C	545	461	81	2	1	0.845872	0.148624	0.00366972	0.00183486
42558	iKS2	A	G,C,T	653	653	0	0	0	1	0	0	0
42569	iKS2	C	T,A,G	695	589	103	3	0	0.847482	0.148201	0.00431655	0
42570	iKS2	C	T,A,G	695	590	103	2	0	0.848921	0.148201	0.0028777	0
42690	iKS2	G	A,C,T	775	773	0	2	0	0.997419	0	0.00258065	0
43048	iKS2	A	T,C,G	595	505	87	3	0	0.848739	0.146218	0.00504202	0
43210	iKS2	G	A,T,C	471	408	60	2	1	0.866242	0.127389	0.00424628	0.00212314
43455	iKS2	A	C,T,G	423	305	117	0	1	0.72104	0.276596	0	0.00236407
43599	iKS2	G	A,C,T	401	398	0	3	0	0.992519	0	0.0074813	0
44420	iKS2	A	G,T,C	771	673	97	1	0	0.872892	0.125811	0.00129702	0
44588	iKS2	C	T,A,G	631	624	0	3	4	0.988906	0	0.00475436	0.00633914
44792	iKS2	C	A,G,T	659	545	113	0	1	0.827011	0.171472	0	0.00151745
44872	iKS2	C	T,A,G	787	651	129	4	3	0.827192	0.163914	0.00508259	0.00381194
45841	iKS2	C	T,A,G	608	605	0	2	1	0.995066	0	0.00328947	0.00164474
46243	iKS2	C	A,G,T	833	833	0	0	0	1	0	0	0
46660	iKS2	T	A,G	657	655	1	1	0	0.996956	0.00152207	0.00152207	0
46783	iKS2	C	A,G,T	784	776	7	1	0	0.989796	0.00892857	0.00127551	0
46836	iKS2	G	A,T,C	685	678	1	5	1	0.989781	0.00145985	0.00729927	0.00145985
46871	iKS2	T	C,A,G	719	606	112	1	0	0.842837	0.155772	0.00139082	0
46888	iKS2	G	A,C,T	717	602	111	4	0	0.839609	0.154812	0.0055788	0
47097	iKS2	A	C,T,G	566	484	81	1	0	0.855124	0.14311	0.00176678	0
47123	iKS2	A	G,C,T	600	592	0	7	1	0.986667	0	0.0116667	0.00166667
47502	iKS2	C	T,A,G	602	571	31	0	0	0.948505	0.051495	0	0
47505	iKS2	C	T,A,G	627	592	33	0	2	0.944179	0.0526316	0	0.00318979
48380	iKS2	T	C,A,G	743	741	0	2	0	0.997308	0	0.00269179	0
48472	iKS2	C	T,A,G	576	567	0	7	2	0.984375	0	0.0121528	0.00347222
48925	iKS2	C	T,A,G	750	746	0	2	2	0.994667	0	0.00266667	0.00266667
49288	iKS2	T	C,A,G	622	529	91	0	2	0.850482	0.146302	0	0.00321543
49654	iKS2	A	C,T,G	688	682	0	6	0	0.991279	0	0.00872093	0
49757	iKS2	T	A,G,C	473	472	1	0	0	0.997886	0.00211416	0	0
50011	iKS2	A	G,C,T	646	643	0	3	0	0.995356	0	0.00464396	0
50452	iKS2	G	A,C,T	647	545	101	1	0	0.842349	0.156105	0.0015456	0
50646	iKS2	G	A,T,C	807	803	0	4	0	0.995043	0	0.00495663	0
50671	iKS2	A	T,C,G	618	612	5	0	1	0.990291	0.00809061	0	0.00161812
50696	iKS2	A	T,G,C	523	520	3	0	0	0.994264	0.00573614	0	0
50698	iKS2	A	G,T,C	526	524	0	1	1	0.996198	0	0.00190114	0.00190114
50752	iKS2	C	A,T,G	721	620	100	0	1	0.859917	0.138696	0	0.00138696
50757	iKS2	C	A,G,T	716	609	107	0	0	0.850559	0.149441	0	0
50761	iKS2	C	A,T,G	714	609	105	0	0	0.852941	0.147059	0	0
50797	iKS2	A	G,C,T	645	545	96	3	1	0.844961	0.148837	0.00465116	0.00155039
50804	iKS2	A	G,C,T	646	544	93	5	4	0.842105	0.143963	0.00773994	0.00619195
50838	iKS2	A	G,T,C	723	615	108	0	0	0.850622	0.149378	0	0
50988	iKS2	G	C,T,A	830	826	0	4	0	0.995181	0	0.00481928	0
51022	iKS2	G	A,C,T	794	791	0	1	2	0.996222	0	0.00125945	0.00251889
51025	iKS2	A	G,T,C	783	656	124	1	2	0.837803	0.158365	0.00127714	0.00255428
51108	iKS2	T	C,A,G	682	671	0	4	7	0.983871	0	0.0058651	0.0102639
51168	iKS2	T	C,A,G	363	356	7	0	0	0.980716	0.0192837	0	0
51259	iKS2	A	T,C,G	195	191	1	3	0	0.979487	0.00512821	0.0153846	0
51362	iKS2	G	A,T,C	606	603	0	2	1	0.99505	0	0.00330033	0.00165017
51466	iKS2	G	A,C,T	684	680	0	2	2	0.994152	0	0.00292398	0.00292398
51522	iKS2	C	A,G,T	729	612	116	1	0	0.839506	0.159122	0.00137174	0
51827	iKS2	C	T,A,G	767	766	0	1	0	0.998696	0	0.00130378	0
51854	iKS2	T	C,A,G	673	597	74	2	0	0.887073	0.109955	0.00297177	0
51860	iKS2	A	G,C,T	665	587	71	3	4	0.882707	0.106767	0.00451128	0.00601504
52755	iKS2	A	G,C,T	683	679	0	3	1	0.994143	0	0.00439239	0.00146413
53115	iKS2	A	G,C,T	628	523	96	7	2	0.832803	0.152866	0.0111465	0.00318471
53722	iKS2	T	G,A,C	667	580	86	1	0	0.869565	0.128936	0.00149925	0
53943	iKS2	C	A,T,G	751	644	105	0	2	0.857523	0.139814	0	0.00266312
54010	iKS2	G	T,C,A	785	784	1	0	0	0.998726	0.00127389	0	0
54399	iKS2	T	C,G,A	607	601	0	6	0	0.990115	0	0.00988468	0
54409	iKS2	G	T,C,A	667	666	1	0	0	0.998501	0.00149925	0	0
54419	iKS2	C	T,A,G	840	720	116	2	2	0.857143	0.138095	0.00238095	0.00238095
54438	iKS2	T	C,A,G	771	666	102	0	3	0.863813	0.132296	0	0.00389105
54511	iKS2	G	A,T,C	808	806	0	1	1	0.997525	0	0.00123762	0.00123762
54536	iKS2	C	T,A,G	776	765	0	10	1	0.985825	0	0.0128866	0.00128866
54567	iKS2	A	G,T,C	842	832	1	6	3	0.988124	0.00118765	0.00712589	0.00356295
54650	iKS2	T	C,A,G	753	750	1	2	0	0.996016	0.00132802	0.00265604	0
55165	iKS2	A	G,C,T	733	727	0	6	0	0.991814	0	0.00818554	0
55262	iKS2	T	G,A,C	637	633	1	3	0	0.993721	0.00156986	0.00470958	0
55404	iKS2	G	A,T,C	719	601	111	4	3	0.835883	0.154381	0.00556328	0.00417246
55727	iKS2	T	C,A,G	606	601	0	3	2	0.991749	0	0.0049505	0.00330033
55897	iKS2	G	A,T,C	857	854	1	2	0	0.996499	0.00116686	0.00233372	0
55954	iKS2	T	C,G,A	748	743	0	5	0	0.993316	0	0.00668449	0
56134	iKS2	G	A,T,C	711	711	0	0	0	1	0	0	0
56595	iKS2	C	A,G,T	656	655	1	0	0	0.998476	0.00152439	0	0
56640	iKS2	G	A,T,C	712	615	94	3	0	0.863764	0.132022	0.00421348	0
56898	iKS2	C	T,A,G	568	541	24	1	2	0.952465	0.0422535	0.00176056	0.00352113
56964	iKS2	A	C,T,G	630	624	3	3	0	0.990476	0.0047619	0.0047619	0
56968	iKS2	A	T,C,G	615	606	6	3	0	0.985366	0.0097561	0.00487805	0
57023	iKS2	G	T,A,C	653	566	87	0	0	0.866769	0.133231	0	0
57116	iKS2	C	A,G,T	610	598	11	1	0	0.980328	0.0180328	0.00163934	0
57402	iKS2	C	T,A,G	657	655	0	2	0	0.996956	0	0.00304414	0
57481	iKS2	T	G,A,C	664	655	8	1	0	0.986446	0.0120482	0.00150602	0
57609	iKS2	C	T,A,G	718	714	0	4	0	0.994429	0	0.00557103	0
57784	iKS2	A	G,T,C	694	590	101	1	2	0.850144	0.145533	0.00144092	0.00288184
57787	iKS2	T	C,A,G	691	681	0	7	3	0.985528	0	0.0101302	0.00434153
58000	iKS2	A	C,T,G	563	555	6	1	1	0.98579	0.0106572	0.0017762	0.0017762
58016	iKS2	A	G,T,C	675	672	0	2	1	0.995556	0	0.00296296	0.00148148
58058	iKS2	A	G,T,C	613	612	0	1	0	0.998369	0	0.00163132	0
58065	iKS2	A	G,T,C	633	633	0	0	0	1	0	0	0
58250	iKS2	A	G,C,T	696	683	1	7	5	0.981322	0.00143678	0.0100575	0.00718391
58260	iKS2	T	A,C,G	783	780	3	0	0	0.996169	0.00383142	0	0
58449	iKS2	C	T,A,G	821	818	1	1	1	0.996346	0.00121803	0.00121803	0.00121803
58643	iKS2	T	C,G,A	658	557	97	3	1	0.846505	0.147416	0.00455927	0.00151976
58721	iKS2	A	C,T,G	796	685	110	1	0	0.860553	0.138191	0.00125628	0
58764	iKS2	G	A,T,C	839	833	2	2	2	0.992849	0.00238379	0.00238379	0.00238379
58786	iKS2	T	A,G,C	772	772	0	0	0	1	0	0	0
58878	iKS2	A	C,T,G	791	665	126	0	0	0.840708	0.159292	0	0
59014	iKS2	G	A,T,C	820	814	0	3	3	0.992683	0	0.00365854	0.00365854
59131	iKS2	A	G,C,T	736	726	0	5	5	0.986413	0	0.00679348	0.00679348
59539	iKS2	A	C,T,G	699	604	94	1	0	0.864092	0.134478	0.00143062	0
60299	iKS2	T	C,G,A	536	527	0	8	1	0.983209	0	0.0149254	0.00186567
60422	iKS2	G	A,T,C	430	428	1	0	1	0.995349	0.00232558	0	0.00232558
60580	iKS2	T	C,A,G	507	504	0	2	1	0.994083	0	0.00394477	0.00197239
60702	iKS2	G	A,T,C	634	537	96	0	1	0.847003	0.15142	0	0.00157729
60863	iKS2	G	A,T,C	572	474	96	2	0	0.828671	0.167832	0.0034965	0
61049	iKS2	T	C,A,G	525	446	78	1	0	0.849524	0.148571	0.00190476	0
61638	iKS2	T	C,A,G	726	722	0	2	2	0.99449	0	0.00275482	0.00275482
61949	iKS2	A	C,G,T	775	679	96	0	0	0.876129	0.123871	0	0
62994	iKS2	T	C,G,A	770	767	0	3	0	0.996104	0	0.0038961	0
63030	iKS2	C	A,G,T	793	791	1	1	0	0.997478	0.00126103	0.00126103	0
63035	iKS2	T	C,A,G	786	780	0	2	4	0.992366	0	0.00254453	0.00508906
63106	iKS2	G	C,T,A	779	776	1	2	0	0.996149	0.0012837	0.00256739	0
63480	iKS2	C	T,A,G	647	644	0	1	2	0.995363	0	0.0015456	0.00309119
63549	iKS2	C	T,A,G	702	695	0	6	1	0.990028	0	0.00854701	0.0014245
63705	iKS2	A	G,C,T	751	742	0	7	2	0.988016	0	0.00932091	0.00266312
63798	iKS2	T	C,A,G	717	709	1	5	2	0.988842	0.0013947	0.0069735	0.0027894
63944	iKS2	G	A,T,C	750	747	0	2	1	0.996	0	0.00266667	0.00133333
63951	iKS2	C	T,A,G	775	773	0	2	0	0.997419	0	0.00258065	0
63969	iKS2	A	C,T,G	748	748	0	0	0	1	0	0	0
64052	iKS2	G	T,C,A	678	675	3	0	0	0.995575	0.00442478	0	0
64119	iKS2	G	A,T,C	801	799	0	2	0	0.997503	0	0.00249688	0
64890	iKS2	G	A,T,C	582	579	0	1	2	0.994845	0	0.00171821	0.00343643
65021	iKS2	C	A,T,G	536	532	1	1	2	0.992537	0.00186567	0.00186567	0.00373134
65086	iKS2	A	T,C,G	381	377	2	2	0	0.989501	0.00524934	0.00524934	0
65365	iKS2	A	G,T,C	808	797	8	2	1	0.986386	0.00990099	0.00247525	0.00123762
65412	iKS2	G	T,C,A	795	786	9	0	0	0.988679	0.0113208	0	0
65597	iKS2	C	T,A,G	730	728	0	1	1	0.99726	0	0.00136986	0.00136986
65598	iKS2	T	C,A,G	729	726	0	1	2	0.995885	0	0.00137174	0.00274348
65717	iKS2	T	C,A,G	699	698	0	0	1	0.998569	0	0	0.00143062
66105	iKS2	C	A,G,T	618	617	0	1	0	0.998382	0	0.00161812	0
66206	iKS2	A	G,T,C	679	489	187	3	0	0.720177	0.275405	0.00441826	0
66831	iKS2	G	A,T,C	664	660	1	2	1	0.993976	0.00150602	0.00301205	0.00150602
67040	iKS2	C	T,A,G	759	748	0	8	3	0.985507	0	0.0105402	0.00395257
67174	iKS2	G	A,T,C	882	879	0	3	0	0.996599	0	0.00340136	0
67592	iKS2	A	C,T,G	778	776	1	0	1	0.997429	0.00128535	0	0.00128535
67741	iKS2	C	T,A,G	784	357	424	1	2	0.455357	0.540816	0.00127551	0.00255102
67744	iKS2	A	G,T,C	775	770	0	1	4	0.993548	0	0.00129032	0.00516129
67894	iKS2	A	G,T,C	740	625	113	2	0	0.844595	0.152703	0.0027027	0
67897	iKS2	C	T,A,G	744	739	0	4	1	0.99328	0	0.00537634	0.00134409
67936	iKS2	C	T,A,G	785	780	0	3	2	0.993631	0	0.00382166	0.00254777
68796	iKS2	G	A,T,C	641	639	0	2	0	0.99688	0	0.00312012	0
68842	iKS2	G	A,T,C	672	669	0	2	1	0.995536	0	0.00297619	0.0014881
68866	iKS2	G	A,T,C	744	623	118	1	2	0.837366	0.158602	0.00134409	0.00268817
69031	iKS2	A	C,T,G	658	571	86	1	0	0.867781	0.130699	0.00151976	0
69339	iKS2	T	G,A,C	849	724	123	2	0	0.852768	0.144876	0.00235571	0
69438	iKS2	T	G,A,C	855	851	0	4	0	0.995322	0	0.00467836	0
69477	iKS2	C	T,A,G	695	687	0	8	0	0.988489	0	0.0115108	0
69519	iKS2	T	C,A,G	668	668	0	0	0	1	0	0	0
69570	iKS2	C	T,G,A	736	733	1	2	0	0.995924	0.0013587	0.00271739	0
69603	iKS2	C	T,A,G	675	671	0	4	0	0.994074	0	0.00592593	0
69723	iKS2	A	G,T,C	525	519	1	4	1	0.988571	0.00190476	0.00761905	0.00190476
70157	iKS2	T	C,A,G	849	845	0	3	1	0.995289	0	0.00353357	0.00117786
70346	iKS2	A	G,T,C	702	597	102	1	2	0.850427	0.145299	0.0014245	0.002849
70662	iKS2	G	A,T,C	522	521	0	1	0	0.998084	0	0.00191571	0
70690	iKS2	G	T,C,A	453	453	0	0	0	1	0	0	0
70895	iKS2	G	A,T,C	346	344	0	1	1	0.99422	0	0.00289017	0.00289017
71187	iKS2	C	T,A,G	624	519	103	1	1	0.831731	0.165064	0.00160256	0.00160256
71211	iKS2	C	T,A,G	637	634	1	2	0	0.99529	0.00156986	0.00313972	0
71244	iKS2	C	T,A,G	561	465	92	4	0	0.828877	0.163993	0.00713012	0
71266	iKS2	T	A,G,C	545	539	4	2	0	0.988991	0.00733945	0.00366972	0
71337	iKS2	A	G,T,C	747	649	95	3	0	0.868809	0.127175	0.00401606	0
71355	iKS2	G	A,T,C	785	670	112	3	0	0.853503	0.142675	0.00382166	0
71415	iKS2	C	A,T,G	697	598	99	0	0	0.857963	0.142037	0	0
71526	iKS2	C	T,G,A	588	489	93	2	4	0.831633	0.158163	0.00340136	0.00680272
71577	iKS2	C	T,G,A	576	495	79	1	1	0.859375	0.137153	0.00173611	0.00173611
71644	iKS2	G	A,C,T	593	590	0	2	1	0.994941	0	0.00337268	0.00168634
71730	iKS2	C	T,A,G	642	641	0	0	1	0.998442	0	0	0.00155763
72054	iKS2	G	T,C,A	604	595	5	4	0	0.985099	0.00827815	0.00662252	0
72143	iKS2	T	C,A,G	647	646	0	1	0	0.998454	0	0.0015456	0
72621	iKS2	C	A,T,G	704	595	107	1	1	0.84517	0.151989	0.00142045	0.00142045
72660	iKS2	T	C,A,G	724	605	112	2	5	0.835635	0.154696	0.00276243	0.00690608
72819	iKS2	T	C,G,A	796	679	117	0	0	0.853015	0.146985	0	0
73722	iKS2	A	G,T,C	581	580	0	1	0	0.998279	0	0.00172117	0
[truncated: 13,071 more rows]
